# Supplementary material for: Identification of Modulators of the Nuclear Receptor Peroxisome Proliferator-Activated Receptor α (PPARα) in a Mouse Liver Gene Expression Compendium
Source: PLoS One. 2015 Feb 17;10(2):e0112655. doi: 10.1371/journal.pone.0112655 (PMC4331523; doi:10.1371/journal.pone.0112655)
Supplement: S2 File — Contains 1) list of probesets and genes in the PPARα signature; and 2) description of biosets that activate or suppress PPARα discussed in this study. (XLSX) [file pone.0112655.s002.xlsx]

## Sheet: PPARa signature
Probe Set ID	Gene Title	Gene Symbol		PPARa signature (ave fold-change)
1417273_at	pyruvate dehydrogenase kinase, isoenzyme 4	Pdk4	0	43.0079
1449088_at	fructose bisphosphatase 2	Fbp2	0	25.4558
1417860_a_at	spondin 2, extracellular matrix protein	Spon2	0	12.0947
1431056_a_at	lipoprotein lipase	Lpl	0	9.45126
1448068_at	sterol O-acyltransferase 1	Soat1	0	6.32896
1459921_at	neurexophilin 1	Nxph1	0	4.8608
1425733_a_at	epidermal growth factor receptor pathway substrate 8 /// similar to Epidermal growth factor receptor kinase substrate 8	Eps8 /// LOC632638	0	4.7178
1424448_at	tripartite motif-containing 6	Trim6	0	4.66456
1437692_x_at	annexin A2	Anxa2	0	4.2892
1448700_at	G0/G1 switch gene 2	G0s2	0	4.14475
1419103_a_at	abhydrolase domain containing 6	Abhd6	0	3.95787
1421989_s_at	3'-phosphoadenosine 5'-phosphosulfate synthase 2	Papss2	0	3.74477
1435577_at	disabled homolog 1 (Drosophila)	Dab1	0	3.56269
1417449_at	acyl-CoA thioesterase 8	Acot8	0	3.4052
1428143_a_at	patatin-like phospholipase domain containing 2	Pnpla2	0	3.3074
1454870_x_at	G protein-coupled receptor 172B	Gpr172b	0	3.2875
1425411_at	ADP-ribosylation factor-like 4A	Arl4a	0	3.22844
1448448_a_at	choline kinase beta	Chkb	0	3.18181
1424724_a_at	DNA segment, Chr 16, ERATO Doi 472, expressed	D16Ertd472e	0	3.11682
1421825_at	beta-site APP cleaving enzyme 1	Bace1	0	2.89758
1421987_at	3'-phosphoadenosine 5'-phosphosulfate synthase 2	Papss2	1	2.85891
1448722_s_at	phosphopantothenoylcysteine synthetase	Ppcs	0	2.81354
1424441_at	solute carrier family 27 (fatty acid transporter), member 4	Slc27a4	0	2.77828
1435376_at	DDHD domain containing 2	Ddhd2	0	2.72988
1423495_at	2-4-dienoyl-Coenzyme A reductase 2, peroxisomal	Decr2	0	2.69361
1417212_at	RIKEN cDNA 9530058B02 gene	9530058B02Rik	0	2.46701
1451555_at	neurolysin (metallopeptidase M3 family)	Nln	0	2.46038
1425553_s_at	huntingtin interacting protein 1 related	Hip1r	0	2.43829
1424399_at	uridine-cytidine kinase 1	Uck1	0	2.42432
1451746_a_at	autophagy-related 12 (yeast)	Atg12	0	2.40722
1420033_s_at	protein phosphatase 2, regulatory subunit B, delta isoform	Ppp2r2d	0	2.38968
1424573_at	transmembrane emp24 protein transport domain containing 5 /// similar to Transmembrane emp24 protein transport domain containing 5	LOC100046567 /// Tmed5	0	2.3808
1449336_a_at	STE20-like kinase (yeast)	Slk	0	2.27926
1434587_x_at	phosphatidylserine synthase 2	Ptdss2	0	2.27208
1434109_at	SH3 domain binding glutamic acid-rich protein like 2	Sh3bgrl2	0	2.25228
1429897_a_at	DNA segment, Chr 16, ERATO Doi 472, expressed	D16Ertd472e	1	2.24454
1422131_at	DCP1 decapping enzyme homolog A (S. cerevisiae)	Dcp1a	0	2.22103
1450010_at	hydroxysteroid (17-beta) dehydrogenase 12	Hsd17b12	0	2.19718
1439393_x_at	protein phosphatase 2A, regulatory subunit B (PR 53)	Ppp2r4	0	2.19552
1452427_s_at	protein tyrosine phosphatase-like A domain containing 1	Ptplad1	0	2.1659
1452182_at	UDP-N-acetyl-alpha-D-galactosamine:polypeptide N-acetylgalactosaminyltransferase 2	Galnt2	0	2.16254
1436887_x_at	glutamate-rich WD repeat containing 1	Grwd1	0	2.15707
1417251_at	palmdelphin	Palmd	0	2.15034
1434510_at	3'-phosphoadenosine 5'-phosphosulfate synthase 2	Papss2	1	2.12387
1452387_a_at	angiomotin like 2	Amotl2	0	2.10402
1425826_a_at	sorbin and SH3 domain containing 1	Sorbs1	0	2.09368
1450011_at	hydroxysteroid (17-beta) dehydrogenase 12	Hsd17b12	1	2.06443
1448864_at	SNF related kinase	Snrk	0	2.04571
1437381_x_at	G protein-coupled receptor 172B	Gpr172b	1	2.04127
1433493_at	RIKEN cDNA 5730472N09 gene	5730472N09Rik	0	2.02783
1451392_at	RNA binding motif and ELMO domain 1 /// similar to RNA binding motif and ELMO domain 1	LOC100047355 /// Rbed1	0	2.0266
1428137_at	ADP-ribosylation factor-like 8B	Arl8b	0	2.02021
1431800_at	RIKEN cDNA 1300010F03 gene	1300010F03Rik	0	2.01827
1424790_at	solute carrier family 25, member 42	Slc25a42	0	2.01553
1423488_at	monocyte to macrophage differentiation-associated	Mmd	0	1.98562
1451466_at	DNA segment, Chr 16, ERATO Doi 472, expressed	D16Ertd472e	1	1.98412
1453169_a_at	general transcription factor II H, polypeptide 1	Gtf2h1	0	1.9833
1435202_at	zinc finger protein 574	Zfp574	0	1.95484
1416934_at	X-linked myotubular myopathy gene 1	Mtm1	0	1.95361
1419395_at	acyl-CoA thioesterase 12	Acot12	0	1.95114
1453317_a_at	KH domain containing, RNA binding, signal transduction associated 3	Khdrbs3	0	1.94592
1424426_at	methylthioadenosine phosphorylase	Mtap	0	1.9386
1437172_x_at	hydroxyacyl-Coenzyme A dehydrogenase/3-ketoacyl-Coenzyme A thiolase/enoyl-Coenzyme A hydratase (trifunctional protein), beta subunit	Hadhb	0	1.93822
1427925_at	syntaxin 17	Stx17	0	1.92354
1417871_at	hydroxysteroid (17-beta) dehydrogenase 7	Hsd17b7	0	1.89804
1424406_at	BCL2-like 13 (apoptosis facilitator)	Bcl2l13	0	1.89552
1428138_s_at	ADP-ribosylation factor-like 8B	Arl8b	1	1.8948
1427206_at	AFG3(ATPase family gene 3)-like 2 (yeast) /// similar to AFG3(ATPase family gene 3)-like 2 (yeast)	Afg3l2 /// LOC100048880	0	1.88607
1420476_a_at	nucleosome assembly protein 1-like 1 /// similar to nucleosome assembly protein 1-like 1	LOC100043064 /// Nap1l1	0	1.88102
1449457_at	acyl-CoA thioesterase 12	Acot12	1	1.87955
1451346_at	methylthioadenosine phosphorylase	Mtap	1	1.87945
1429183_at	plakophilin 2	Pkp2	0	1.86513
1456542_s_at	glutaminyl-tRNA synthase (glutamine-hydrolyzing)-like 1	Qrsl1	0	1.85798
1434553_at	transmembrane protein 56	Tmem56	0	1.85518
1449047_at	2-hydroxyacyl-CoA lyase 1	Hacl1	0	1.85139
1452074_at	transmembrane protein 135	Tmem135	0	1.84755
1433545_s_at	nephronophthisis 3 (adolescent) /// acyl-Coenzyme A dehydrogenase family, member 11	Acad11 /// Nphp3	0	1.83345
1422576_at	ataxin 10	Atxn10	0	1.82929
1422549_at	ADP-ribosylation factor-like 2	Arl2	0	1.82565
1424564_at	RIKEN cDNA 2410001C21 gene	2410001C21Rik	0	1.81989
1425944_a_at	RAD51-like 3 (S. cerevisiae)	Rad51l3	0	1.81875
1423399_a_at	YY1 associated factor 2	Yaf2	0	1.81679
1437626_at	zinc finger protein 36, C3H type-like 2	Zfp36l2	0	1.80939
1452075_at	pseudouridylate synthase 10	Pus10	0	1.80913
1433582_at	RIKEN cDNA 1190002N15 gene /// hypothetical protein LOC100044725	1190002N15Rik /// LOC100044725	0	1.80354
1449799_s_at	plakophilin 2	Pkp2	1	1.79354
1426490_at	bifunctional apoptosis regulator	Bfar	0	1.78886
1417592_at	FK506 binding protein 12-rapamycin associated protein 1	Frap1	0	1.78663
1419068_at	RAB guanine nucleotide exchange factor (GEF) 1	Rabgef1	0	1.78477
1437711_x_at	ornithine decarboxylase, structural 1 /// similar to Odc1 protein /// predicted gene, EG666231 /// predicted gene, EG668343	EG666231 /// EG668343 /// LOC627245 /// LOC665017 /// Odc1	0	1.774
1448654_at	mitochondrial carrier homolog 2 (C. elegans)	Mtch2	0	1.76962
1451511_at	3-hydroxyisobutyryl-Coenzyme A hydrolase	Hibch	0	1.76641
1416204_at	glycerol-3-phosphate dehydrogenase 1 (soluble)	Gpd1	0	1.7557
1426259_at	pantothenate kinase 3	Pank3	0	1.75096
1420479_a_at	nucleosome assembly protein 1-like 1	Nap1l1	0	1.7463
1420076_at	---	---		1.73768
1433581_at	RIKEN cDNA 1190002N15 gene /// hypothetical protein LOC100044725	1190002N15Rik /// LOC100044725	1	1.72923
1448502_at	solute carrier family 16 (monocarboxylic acid transporters), member 7	Slc16a7	0	1.72217
1455826_a_at	beta-site APP cleaving enzyme 1	Bace1	1	1.7163
1425589_at	hydroxysteroid (17-beta) dehydrogenase 13	Hsd17b13	0	1.70341
1419053_at	peroxisomal biogenesis factor 14	Pex14	0	1.70293
1426945_at	importin 5	Ipo5	0	1.6988
1417265_s_at	coenzyme Q5 homolog, methyltransferase (yeast)	Coq5	0	1.69585
1451316_a_at	phosphatidylinositol binding clathrin assembly protein	Picalm	0	1.68988
1428372_at	suppression of tumorigenicity 5	St5	0	1.68672
1425977_a_at	STE20-like kinase (yeast)	Slk	1	1.68086
1454044_a_at	peroxisomal biogenesis factor 3	Pex3	0	1.66935
1428091_at	kelch-like 7 (Drosophila)	Klhl7	0	1.6686
1423394_at	prenylcysteine oxidase 1	Pcyox1	0	1.66348
1419067_a_at	RAB guanine nucleotide exchange factor (GEF) 1	Rabgef1	1	1.65613
1429839_a_at	YY1 associated factor 2	Yaf2	1	1.65536
1425723_at	nuclear receptor subfamily 1, group I, member 2	Nr1i2	0	1.64636
1431748_a_at	ring finger and FYVE like domain containing protein	Rffl	0	1.63983
1451744_a_at	zinc binding alcohol dehydrogenase, domain containing 1	Zadh1	0	1.63813
1448563_at	prohibitin	Phb	0	1.63191
1424913_at	RIKEN cDNA 2310044G17 gene	2310044G17Rik	0	1.63161
1416202_at	prohibitin 2	Phb2	0	1.62897
1422593_at	adaptor-related protein complex 3, sigma 1 subunit	Ap3s1	0	1.62518
1416978_at	Fc receptor, IgG, alpha chain transporter	Fcgrt	0	1.62222
1424358_at	ubiquitin-conjugating enzyme E2E 2 (UBC4/5 homolog, yeast)	Ube2e2	0	1.60567
1425021_a_at	peroxisome biogenesis factor 16	Pex16	0	1.60345
1451915_at	chaperonin subunit 3 (gamma)	Cct3	0	1.59103
1427003_at	protein phosphatase 2, regulatory subunit B (B56), gamma isoform	Ppp2r5c	0	1.58014
1417075_at	RIKEN cDNA 2010309E21 gene	2010309E21Rik	0	1.57962
1450626_at	mannosidase, beta A, lysosomal	Manba	0	1.56295
1423309_at	trans-golgi network protein /// hypothetical protein LOC100038890	LOC100038890 /// Tgoln1	0	1.5608
1418150_at	myotubularin related protein 4	Mtmr4	0	1.54905
1451407_at	Purkinje cell protein 4 /// immunoglobulin superfamily, member 5	Igsf5 /// Pcp4	0	1.54682
1451271_a_at	acetyl-Coenzyme A acetyltransferase 1	Acat1	0	1.54619
1438938_x_at	prohibitin 2	Phb2	1	1.54208
1448249_at	glycerol-3-phosphate dehydrogenase 1 (soluble)	Gpd1	1	1.54204
1416035_at	hypoxia inducible factor 1, alpha subunit	Hif1a	0	1.53752
1423872_a_at	dystroglycan 1	Dag1	0	1.53134
1449186_at	BCL2-associated athanogene 4	Bag4	0	1.52908
1452061_s_at	spermatid perinuclear RNA binding protein	Strbp	0	1.52882
1418134_at	solute carrier family 25, member 46	Slc25a46	0	1.52837
1416471_at	choline/ethanolaminephosphotransferase 1	Cept1	0	1.52564
1423672_at	tetratricopeptide repeat domain 30B	Ttc30b	0	1.5224
1448970_at	solute carrier family 25, member 46	Slc25a46	1	1.51097
1426770_at	peroxisome biogenesis factor 5	Pex5	0	1.51054
1417183_at	DnaJ (Hsp40) homolog, subfamily A, member 2	Dnaja2	0	1.50126
1436066_at	kalirin, RhoGEF kinase	Kalrn	0	-1.64054
1433758_at	nischarin	Nisch	0	-1.69109
1452037_at	mannoside acetylglucosaminyltransferase 2	Mgat2	0	-1.91628
1419857_at	Transcribed locus	---		-1.93883
1425829_a_at	STEAP family member 4	Steap4	0	-2.13571
1454313_at	epidermal growth factor receptor	Egfr	0	-2.18176
1449948_at	ERO1-like beta (S. cerevisiae)	Ero1lb	0	-2.34396
1426601_at	solute carrier family 37 (glycerol-3-phosphate transporter), member 1	Slc37a1	0	-2.72329
1449403_at	phosphodiesterase 9A	Pde9a	0	-3.90052
1426501_a_at	TRAF-interacting protein with forkhead-associated domain /// similar to Traf2 binding protein	LOC637082 /// Tifa	0	-5.01805

## Sheet: PPARa hits
Bioset names with converted epa names in 2014	To eliminate before analysis	NextBio Bioset Name	Data Type	Platform	Combined sex 07_29_13	In vitro 07_29_13	Category	Primary factor	Secondary factor	Type of mutation	CAS	GENE	GENEMODE	PHENOTYPE	TISSUE	PPARa Sig 01_13_13
CK001_Gene_Keap1_HepSpec_Null_M		#N/A	#N/A	Affymetrix 430_2 or 430A	1	0	Gene	Keap1	#N/A	Knockout/knockdown	#N/A	#N/A	#N/A	#N/A	#N/A	1.81531
CK001_Gene_Keap1_Null_M		#N/A	#N/A	Affymetrix 430_2 or 430A	1	0	Gene	Keap1	#N/A	Knockout/knockdown	#N/A	#N/A	#N/A	#N/A	#N/A	-0.530767
CK001_Gene_Nfe2l2_Null_M		#N/A	#N/A	Affymetrix 430_2 or 430A	1	0	Gene	Nfe2l2	#N/A	Knockout/knockdown	#N/A	#N/A	#N/A	#N/A	#N/A	2.34679
DA001_Chem_ARO1260_200mg/kg_IP_48h_Once_F		#N/A	#N/A	Affymetrix 430_2 or 430A	2	0	Chemical	Arochlor 1260	#N/A	#N/A	#N/A	#N/A	#N/A	#N/A	#N/A	1.81248
DA001_Chem_ARO1260_200mg/kg_IP_48h_Once_M		#N/A	#N/A	Affymetrix 430_2 or 430A	1	0	Chemical	Arochlor 1260	#N/A	#N/A	#N/A	#N/A	#N/A	#N/A	#N/A	-2.63827
DA001_Chem_BNAPTH_50mg/kg_IP_24h_Once_F		#N/A	#N/A	Affymetrix 430_2 or 430A	2	0	Chemical	beta -Naphthoflavone	#N/A	#N/A	#N/A	#N/A	#N/A	#N/A	#N/A	0.570409
DA001_Chem_BNAPTH_50mg/kg_IP_24h_Once_M		#N/A	#N/A	Affymetrix 430_2 or 430A	1	0	Chemical	beta -Naphthoflavone	#N/A	#N/A	#N/A	#N/A	#N/A	#N/A	#N/A	0
DA001_Chem_CIPRO_250mg/kg_Gav_8h_Once_F		#N/A	#N/A	Affymetrix 430_2 or 430A	2	0	Chemical	Ciprofibrate	#N/A	#N/A	#N/A	#N/A	#N/A	#N/A	#N/A	25.8861
DA001_Chem_CIPRO_250mg/kg_Gav_8h_Once_M		#N/A	#N/A	Affymetrix 430_2 or 430A	1	0	Chemical	Ciprofibrate	#N/A	#N/A	#N/A	#N/A	#N/A	#N/A	#N/A	24.8539
DA001_Chem_COBALT_60mg/kg_IP_48h_Once_M		#N/A	#N/A	Affymetrix 430_2 or 430A	1	0	Chemical	Cobalt chloride	#N/A	#N/A	#N/A	#N/A	#N/A	#N/A	#N/A	-0.306097
DA001_Chem_LPS_1mg/kg_IP_6h_Once_F		#N/A	#N/A	Affymetrix 430_2 or 430A	2	0	Chemical	Lipopolysaccharide	#N/A	#N/A	#N/A	#N/A	#N/A	#N/A	#N/A	-8.16749
DA001_Chem_LPS_1mg/kg_IP_6h_Once_M		#N/A	#N/A	Affymetrix 430_2 or 430A	1	0	Chemical	Lipopolysaccharide	#N/A	#N/A	#N/A	#N/A	#N/A	#N/A	#N/A	-1.1707
DA001_Chem_PB_100mg/kg_IP_3d_Daily_F		#N/A	#N/A	Affymetrix 430_2 or 430A	2	0	Chemical	Phenobarbital	#N/A	#N/A	#N/A	#N/A	#N/A	#N/A	#N/A	0
DA001_Chem_PB_100mg/kg_IP_3d_Daily_M		#N/A	#N/A	Affymetrix 430_2 or 430A	1	0	Chemical	Phenobarbital	#N/A	#N/A	#N/A	#N/A	#N/A	#N/A	#N/A	-1.85699
DA001_Chem_PCB_153_80mg/kg_IP_48h_Once_F		#N/A	#N/A	Affymetrix 430_2 or 430A	2	0	Chemical	PCB153	#N/A	#N/A	#N/A	#N/A	#N/A	#N/A	#N/A	0
DA001_Chem_PCB_153_80mg/kg_IP_48h_Once_M		#N/A	#N/A	Affymetrix 430_2 or 430A	1	0	Chemical	PCB153	#N/A	#N/A	#N/A	#N/A	#N/A	#N/A	#N/A	-2.65758
DA001_Chem_PH_100mg/kg_IP_48h_Once_F		#N/A	#N/A	Affymetrix 430_2 or 430A	2	0	Chemical	Phenylhydrazine	#N/A	#N/A	#N/A	#N/A	#N/A	#N/A	#N/A	-2.39794
DA001_Chem_PH_100mg/kg_IP_48h_Once_M		#N/A	#N/A	Affymetrix 430_2 or 430A	1	0	Chemical	Phenylhydrazine	#N/A	#N/A	#N/A	#N/A	#N/A	#N/A	#N/A	1.77728
DA001_Chem_TCDD_10ug/kg_IP_48h_Once_F		#N/A	#N/A	Affymetrix 430_2 or 430A	2	0	Chemical	2,3,7,8-Tetrachlorodibenzo-p-Dioxin	#N/A	#N/A	#N/A	#N/A	#N/A	#N/A	#N/A	1.37059
DA001_Chem_TCDD_10ug/kg_IP_48h_Once_M		#N/A	#N/A	Affymetrix 430_2 or 430A	1	0	Chemical	2,3,7,8-Tetrachlorodibenzo-p-Dioxin	#N/A	#N/A	#N/A	#N/A	#N/A	#N/A	#N/A	2.11351
DA001_Chem_WY_250mg/kg_Feed_8h_Contin_F		#N/A	#N/A	Affymetrix 430_2 or 430A	2	0	Chemical	WY-14,643	#N/A	#N/A	#N/A	#N/A	#N/A	#N/A	#N/A	19.1487
DA001_Chem_WY_250mg/kg_Feed_8h_Contin_M		#N/A	#N/A	Affymetrix 430_2 or 430A	1	0	Chemical	WY-14,643	#N/A	#N/A	#N/A	#N/A	#N/A	#N/A	#N/A	20.0458
DA001_Cytok_IL6_25ug/kg_IP_6h_Once_F		#N/A	#N/A	Affymetrix 430_2 or 430A	2	0	Cytokine	IL6	#N/A	#N/A	#N/A	#N/A	#N/A	#N/A	#N/A	0
DA001_Cytok_IL6_25ug/kg_IP_6h_Once_M		#N/A	#N/A	Affymetrix 430_2 or 430A	1	0	Cytokine	IL6	#N/A	#N/A	#N/A	#N/A	#N/A	#N/A	#N/A	-0.819587
DA001_Cytok_TNFA_50ug/kg_IP_6h_Once_F		#N/A	#N/A	Affymetrix 430_2 or 430A	2	0	Cytokine	TNFA	#N/A	#N/A	#N/A	#N/A	#N/A	#N/A	#N/A	-7.4437
DA001_Cytok_TNFA_50ug/kg_IP_6h_Once_M		#N/A	#N/A	Affymetrix 430_2 or 430A	1	0	Cytokine	TNFA	#N/A	#N/A	#N/A	#N/A	#N/A	#N/A	#N/A	-3.69897
DA001_Gender_MvF_In_vivo_corn_oil_24h_Gav_24h_Once_MF		#N/A	#N/A	Affymetrix 430_2 or 430A	Gender	0	Gender	MvF	#N/A	#N/A	#N/A	#N/A	#N/A	#N/A	#N/A	2.5376
DA001_Gender_MvF_In_vivo_corn_oil_48h_Gav_48h_Daily_MF		#N/A	#N/A	Affymetrix 430_2 or 430A	Gender	0	Gender	MvF	#N/A	#N/A	#N/A	#N/A	#N/A	#N/A	#N/A	-0.507659
DA001_Gender_MvF_In_vivo_DMSO_48h_Gav_48h_Daily_MF		#N/A	#N/A	Affymetrix 430_2 or 430A	Gender	0	Gender	MvF	#N/A	#N/A	#N/A	#N/A	#N/A	#N/A	#N/A	7.13668
DA001_Gender_MvF_In_vivo_DMSO_8h_Gav_8h_Once_MF		#N/A	#N/A	Affymetrix 430_2 or 430A	Gender	0	Gender	MvF	#N/A	#N/A	#N/A	#N/A	#N/A	#N/A	#N/A	-2.39794
DA001_Gender_MvF_In_vivo_PBS_48h_Gav_48h_Daily_MF		#N/A	#N/A	Affymetrix 430_2 or 430A	Gender	0	Gender	MvF	#N/A	#N/A	#N/A	#N/A	#N/A	#N/A	#N/A	0.592439
DA001_Gender_MvF_In_vivo_PBS_6h_Gav_6h_Once_MF		#N/A	#N/A	Affymetrix 430_2 or 430A	Gender	0	Gender	MvF	#N/A	#N/A	#N/A	#N/A	#N/A	#N/A	#N/A	0.768785
DA001_Gender_MvF_In_vivo_saline_48h_Gav_48h_Daily_MF		#N/A	#N/A	Affymetrix 430_2 or 430A	Gender	0	Gender	MvF	#N/A	#N/A	#N/A	#N/A	#N/A	#N/A	#N/A	1.01592
DA001_Gender_MvF_In_vivo_saline_72h_Gav_72h_Daily_MF		#N/A	#N/A	Affymetrix 430_2 or 430A	Gender	0	Gender	MvF	#N/A	#N/A	#N/A	#N/A	#N/A	#N/A	#N/A	0.859492
DG001_Chem_PB_0.15mg/kg_Gav_7d_Daily_F		#N/A	#N/A	Affymetrix 430_2 or 430A	2	0	Chemical	Phenobarbital	#N/A	#N/A	#N/A	#N/A	#N/A	#N/A	#N/A	0.574466
DG001_Chem_PB_1.5mg/kg_Gav_7d_Daily_M		#N/A	#N/A	Affymetrix 430_2 or 430A	1	0	Chemical	Phenobarbital	#N/A	#N/A	#N/A	#N/A	#N/A	#N/A	#N/A	-0.711974
DG001_Chem_PB_150mg/kg_Gav_2d_Daily_F		#N/A	#N/A	Affymetrix 430_2 or 430A	2	0	Chemical	Phenobarbital	#N/A	#N/A	#N/A	#N/A	#N/A	#N/A	#N/A	0.314079
DG001_Chem_PB_150mg/kg_Gav_2d_Daily_M		#N/A	#N/A	Affymetrix 430_2 or 430A	1	0	Chemical	Phenobarbital	#N/A	#N/A	#N/A	#N/A	#N/A	#N/A	#N/A	-0.551912
DG001_Chem_PB_150mg/kg_Gav_7d_Daily_F		#N/A	#N/A	Affymetrix 430_2 or 430A	2	0	Chemical	Phenobarbital	#N/A	#N/A	#N/A	#N/A	#N/A	#N/A	#N/A	0.325782
DG001_Chem_PB_150mg/kg_Gav_7d_Daily_M		#N/A	#N/A	Affymetrix 430_2 or 430A	1	0	Chemical	Phenobarbital	#N/A	#N/A	#N/A	#N/A	#N/A	#N/A	#N/A	-2.74473
DG001_Chem_PB_15mg/kg_Gav_2d_Daily_F		#N/A	#N/A	Affymetrix 430_2 or 430A	2	0	Chemical	Phenobarbital	#N/A	#N/A	#N/A	#N/A	#N/A	#N/A	#N/A	0
DG001_Chem_PB_15mg/kg_Gav_2d_Daily_M		#N/A	#N/A	Affymetrix 430_2 or 430A	1	0	Chemical	Phenobarbital	#N/A	#N/A	#N/A	#N/A	#N/A	#N/A	#N/A	0
DG001_Chem_PB_15mg/kg_Gav_7d_Daily_F		#N/A	#N/A	Affymetrix 430_2 or 430A	2	0	Chemical	Phenobarbital	#N/A	#N/A	#N/A	#N/A	#N/A	#N/A	#N/A	-0.653061
DG001_Chem_PB_15mg/kg_Gav_7d_Daily_M		#N/A	#N/A	Affymetrix 430_2 or 430A	1	0	Chemical	Phenobarbital	#N/A	#N/A	#N/A	#N/A	#N/A	#N/A	#N/A	0
DG001_Chem_PB_75mg/kg_Gav_2d_Daily_F		#N/A	#N/A	Affymetrix 430_2 or 430A	2	0	Chemical	Phenobarbital	#N/A	#N/A	#N/A	#N/A	#N/A	#N/A	#N/A	1.47366
DG001_Chem_PB_75mg/kg_Gav_2d_Daily_M		#N/A	#N/A	Affymetrix 430_2 or 430A	1	0	Chemical	Phenobarbital	#N/A	#N/A	#N/A	#N/A	#N/A	#N/A	#N/A	-0.735182
DG001_Chem_PB_75mg/kg_Gav_7d_Daily_F		#N/A	#N/A	Affymetrix 430_2 or 430A	2	0	Chemical	Phenobarbital	#N/A	#N/A	#N/A	#N/A	#N/A	#N/A	#N/A	-0.721933
DG001_Chem_PB_75mg/kg_Gav_7d_Daily_M		#N/A	#N/A	Affymetrix 430_2 or 430A	1	0	Chemical	Phenobarbital	#N/A	#N/A	#N/A	#N/A	#N/A	#N/A	#N/A	-0.347077
DG001_Gender_MvF_Gav_2d_Daily_MF		#N/A	#N/A	Affymetrix 430_2 or 430A	Gender	0	Gender	MvF	#N/A	#N/A	#N/A	#N/A	#N/A	#N/A	#N/A	0
DG001_Gender_MvF_Gav_7d_Daily_MF		#N/A	#N/A	Affymetrix 430_2 or 430A	Gender	0	Gender	MvF	#N/A	#N/A	#N/A	#N/A	#N/A	#N/A	#N/A	1.40671
DG001_Gender_MvF_PB_0.15mg/kg_Gav_2d_Daily_MF		#N/A	#N/A	Affymetrix 430_2 or 430A	Gender	0	Gender	MvF	#N/A	#N/A	#N/A	#N/A	#N/A	#N/A	#N/A	0.792366
DG001_Gender_MvF_PB_0.15mg/kg_Gav_7d_Daily_MF		#N/A	#N/A	Affymetrix 430_2 or 430A	Gender	0	Gender	MvF	#N/A	#N/A	#N/A	#N/A	#N/A	#N/A	#N/A	0.324497
DG001_Gender_MvF_PB_1.5mg/kg_Gav_2d_Daily_MF		#N/A	#N/A	Affymetrix 430_2 or 430A	Gender	0	Gender	MvF	#N/A	#N/A	#N/A	#N/A	#N/A	#N/A	#N/A	-0.676335
DG001_Gender_MvF_PB_1.5mg/kg_Gav_7d_Daily_MF		#N/A	#N/A	Affymetrix 430_2 or 430A	Gender	0	Gender	MvF	#N/A	#N/A	#N/A	#N/A	#N/A	#N/A	#N/A	1.15428
DG001_Gender_MvF_PB_150mg/kg_Gav_2d_Daily_MF		#N/A	#N/A	Affymetrix 430_2 or 430A	Gender	0	Gender	MvF	#N/A	#N/A	#N/A	#N/A	#N/A	#N/A	#N/A	-1.40782
DG001_Gender_MvF_PB_150mg/kg_Gav_7d_Daily_MF		#N/A	#N/A	Affymetrix 430_2 or 430A	Gender	0	Gender	MvF	#N/A	#N/A	#N/A	#N/A	#N/A	#N/A	#N/A	-1.29073
DG001_Gender_MvF_PB_15mg/kg_Gav_2d_Daily_MF		#N/A	#N/A	Affymetrix 430_2 or 430A	Gender	0	Gender	MvF	#N/A	#N/A	#N/A	#N/A	#N/A	#N/A	#N/A	0.351055
DG001_Gender_MvF_PB_15mg/kg_Gav_7d_Daily_MF		#N/A	#N/A	Affymetrix 430_2 or 430A	Gender	0	Gender	MvF	#N/A	#N/A	#N/A	#N/A	#N/A	#N/A	#N/A	0.957818
DG001_Gender_MvF_PB_75mg/kg_Gav_2d_Daily_MF		#N/A	#N/A	Affymetrix 430_2 or 430A	Gender	0	Gender	MvF	#N/A	#N/A	#N/A	#N/A	#N/A	#N/A	#N/A	0
DG001_Gender_MvF_PB_75mg/kg_Gav_7d_Daily_MF		#N/A	#N/A	Affymetrix 430_2 or 430A	Gender	0	Gender	MvF	#N/A	#N/A	#N/A	#N/A	#N/A	#N/A	#N/A	0.440572
E-MEXP-1176_Mice hepatocytes + TGFbeta1 for 1hr _vs_ untreated		Mice hepatocytes + TGFbeta1 for 1hr _vs_ untreated	RNA expression	Affymetrix GeneChip Mouse MG_430 2.0	0	1	Hormone	TGFB1	0	0	#N/A	0	0	#N/A	Hepatocytes	0.527975
E-MEXP-1176_Mice hepatocytes + TGFbeta1 for 24hr _vs_ untreated		Mice hepatocytes + TGFbeta1 for 24hr _vs_ untreated	RNA expression	Affymetrix GeneChip Mouse MG_430 2.0	0	1	Hormone	TGFB1	0	0	#N/A	0	0	#N/A	Hepatocytes	0.741363
E-MEXP-1176_Mice hepatocytes + TGFbeta1 for 6hr _vs_ untreated		Mice hepatocytes + TGFbeta1 for 6hr _vs_ untreated	RNA expression	Affymetrix GeneChip Mouse MG_430 2.0	0	1	Hormone	TGFB1	0	0	#N/A	0	0	#N/A	Hepatocytes	0.554707
E-MEXP-1190_Liver from A J mice T. congolense-infected for 17d _vs_ uninfected		Liver from A J mice T. congolense-infected for 17d _vs_ uninfected	RNA expression	Affymetrix GeneChip Mouse MG_430 2.0	0	0	Infection	0	0	0	#N/A	#N/A	#N/A	African trypanosomiasis	Liver	-7.72125
E-MEXP-1190_Liver from A J mice T. congolense-infected for 3d _vs_ uninfected		Liver from A J mice T. congolense-infected for 3d _vs_ uninfected	RNA expression	Affymetrix GeneChip Mouse MG_430 2.0	0	0	Infection	0	0	0	#N/A	#N/A	#N/A	African trypanosomiasis	Liver	-0.456056
E-MEXP-1190_Liver from A J mice T. congolense-infected for 7d _vs_ uninfected		Liver from A J mice T. congolense-infected for 7d _vs_ uninfected	RNA expression	Affymetrix GeneChip Mouse MG_430 2.0	0	0	Infection	0	0	0	#N/A	#N/A	#N/A	African trypanosomiasis	Liver	-2.74473
E-MEXP-1190_Liver from A J mice T. congolense-infected for 9d _vs_ uninfected		Liver from A J mice T. congolense-infected for 9d _vs_ uninfected	RNA expression	Affymetrix GeneChip Mouse MG_430 2.0	0	0	Infection	0	0	0	#N/A	#N/A	#N/A	African trypanosomiasis	#N/A	-1.07935
E-MEXP-1190_Liver from BALBc mice T. congolense-infected for 17d _vs_ uninfected		Liver from BALBc mice T. congolense-infected for 17d _vs_ uninfected	RNA expression	Affymetrix GeneChip Mouse MG_430 2.0	0	0	Infection	0	0	0	#N/A	#N/A	#N/A	African trypanosomiasis	Liver	-6.92082
E-MEXP-1190_Liver from BALBc mice T. congolense-infected for 3d _vs_ uninfected		Liver from BALBc mice T. congolense-infected for 3d _vs_ uninfected	RNA expression	Affymetrix GeneChip Mouse MG_430 2.0	0	0	Infection	0	0	0	#N/A	#N/A	#N/A	African trypanosomiasis	Liver	0.679646
E-MEXP-1190_Liver from BALBc mice T. congolense-infected for 7d _vs_ uninfected		Liver from BALBc mice T. congolense-infected for 7d _vs_ uninfected	RNA expression	Affymetrix GeneChip Mouse MG_430 2.0	0	0	Infection	0	0	0	#N/A	#N/A	#N/A	African trypanosomiasis	Liver	-5.04576
E-MEXP-1190_Liver from BALBc mice T. congolense-infected for 9d _vs_ uninfected		Liver from BALBc mice T. congolense-infected for 9d _vs_ uninfected	RNA expression	Affymetrix GeneChip Mouse MG_430 2.0	0	0	Infection	0	0	0	#N/A	#N/A	#N/A	African trypanosomiasis	Liver	-3.09691
E-MEXP-1190_Liver from C57BL-6 mice T. congolense-infected for 17d _vs_ uninfected		Liver from C57BL-6 mice T. congolense-infected for 17d _vs_ uninfected	RNA expression	Affymetrix GeneChip Mouse MG_430 2.0	0	0	Infection	0	0	0	#N/A	#N/A	#N/A	African trypanosomiasis	Liver	-9.95861
E-MEXP-1190_Liver from C57BL-6 mice T. congolense-infected for 3d _vs_ uninfected		Liver from C57BL-6 mice T. congolense-infected for 3d _vs_ uninfected	RNA expression	Affymetrix GeneChip Mouse MG_430 2.0	0	0	Infection	0	0	0	#N/A	#N/A	#N/A	African trypanosomiasis	#N/A	2.76955
E-MEXP-1190_Liver from C57BL-6 mice T. congolense-infected for 7d _vs_ uninfected		Liver from C57BL-6 mice T. congolense-infected for 7d _vs_ uninfected	RNA expression	Affymetrix GeneChip Mouse MG_430 2.0	0	0	Infection	0	0	0	#N/A	#N/A	#N/A	African trypanosomiasis	Liver	-3.69897
E-MEXP-1190_Liver from C57BL-6 mice T. congolense-infected for 9d _vs_ uninfected		Liver from C57BL-6 mice T. congolense-infected for 9d _vs_ uninfected	RNA expression	Affymetrix GeneChip Mouse MG_430 2.0	0	0	Infection	0	0	0	#N/A	#N/A	#N/A	African trypanosomiasis	Liver	-1.24033
E-MEXP-1406_Liver of hypercholesterolemic mice treated with LNA anti-miR122 _vs_ LNA mismatch		Liver of hypercholesterolemic mice treated with LNA anti-miR122 _vs_ LNA mismatch	RNA expression	Affymetrix GeneChip Mouse MG_430 2.0	2	0	Gene	Mir122a	Gene knockdown	Knockout/knockdown	#N/A	Mir122a	Gene knockdown	Hypercholesterolemia	Liver	3.39794
E-MEXP-1406_Liver of hypercholesterolemic mice treated with LNA anti-miR122 _vs_ saline control		Liver of hypercholesterolemic mice treated with LNA anti-miR122 _vs_ saline control	RNA expression	Affymetrix GeneChip Mouse MG_430 2.0	2	0	Gene	Mir122a	Gene knockdown	Knockout/knockdown	#N/A	Mir122a	Gene knockdown	Hypercholesterolemia	Liver	3.69897
E-MEXP-1406_Liver of hypercholesterolemic mice treated with LNA anti-miR122 mismatch _vs_ saline control		Liver of hypercholesterolemic mice treated with LNA anti-miR122 mismatch _vs_ saline control	RNA expression	Affymetrix GeneChip Mouse MG_430 2.0	2	0	Gene	Negative conrol	small interfering RNA	Knockout/knockdown	#N/A	#N/A	#N/A	Hypercholesterolemia	Liver	0.583027
E-MEXP-1503_Liver from 6 weeks old Ercc1 mutant mouse _vs_ wild type		Liver from 6 weeks old Ercc1 mutant mouse _vs_ wild type	RNA expression	Affymetrix GeneChip Mouse MG_430 2.0	1	0	Gene	Ercc1Δ7	0	Knockout/knockdown	#N/A	ERCC1	Null	Hutchinson-Gilford syndrome	Liver	-1.41229
E-MEXP-1504_Liver from wild type mouse aged 130 weeks old _vs_ young 13 weeks old		Liver from wild type mouse aged 130 weeks old _vs_ young 13 weeks old	RNA expression	Affymetrix GeneChip Mouse MG_430 2.0	2	0	Lifestage	Aging	0	0	#N/A	#N/A	0	#N/A	#N/A	-0.23905
E-MEXP-1649_Hepatocytes from fasted Irs1 and Irs2 knockout mice _vs_ wildtype		Hepatocytes from fasted Irs1 and Irs2 knockout mice _vs_ wildtype	RNA expression	Affymetrix GeneChip Mouse MG_430 2.0	1	1	Gene	IRS1/Irs2	Gene knockout	Knockout/knockdown	#N/A	IRS1	Gene knockout	Fasting	Hepatocytes	0
E-MEXP-1649_Hepatocytes from fasted Irs1 Irs2 and Foxo1 knockout mice _vs_ wildtype		Hepatocytes from fasted Irs1 Irs2 and Foxo1 knockout mice _vs_ wildtype	RNA expression	Affymetrix GeneChip Mouse MG_430 2.0	1	1	Gene	FOXO1/Irs1/Irs2	Gene knockout	Knockout/knockdown	#N/A	FOXO1	Gene knockout	Fasting	#N/A	0.242604
E-MEXP-1649_Hepatocytes from fasted Irs1 knockout mice _vs_ wildtype		Hepatocytes from fasted Irs1 knockout mice _vs_ wildtype	RNA expression	Affymetrix GeneChip Mouse MG_430 2.0	1	1	Gene	IRS1	Gene knockout	Knockout/knockdown	#N/A	IRS1	Gene knockout	Fasting	Hepatocytes	-1.6038
E-MEXP-1649_Hepatocytes from fasted Irs2 knockout mice _vs_ wildtype		Hepatocytes from fasted Irs2 knockout mice _vs_ wildtype	RNA expression	Affymetrix GeneChip Mouse MG_430 2.0	1	1	Gene	IRS2	Gene knockout	Knockout/knockdown	#N/A	IRS2	Gene knockout	Fasting	#N/A	0.678402
E-MEXP-1649_Hepatocytes from fasting Irs1 and Irs2 knockout mice _vs_ non-fasting		Hepatocytes from fasting Irs1 and Irs2 knockout mice _vs_ non-fasting	RNA expression	Affymetrix GeneChip Mouse MG_430 2.0	1	1	Diet	Fasting	0	Knockout/knockdown	#N/A	Irs1/Irs2	Gene knockout	Fasting	Hepatocytes	3.52288
E-MEXP-1649_Hepatocytes from fasting IRS1 and IRS2 wildtype control mice _vs_ non-fasting		Hepatocytes from fasting IRS1 and IRS2 wildtype control mice _vs_ non-fasting	RNA expression	Affymetrix GeneChip Mouse MG_430 2.0	1	1	Diet	Fasting	0	0	#N/A	0	Gene knockout	Fasting	Hepatocytes	2.48149
E-MEXP-1649_Hepatocytes from fasting Irs1 Irs2 and Foxo1 knockout mice _vs_ non-fasting		Hepatocytes from fasting Irs1 Irs2 and Foxo1 knockout mice _vs_ non-fasting	RNA expression	Affymetrix GeneChip Mouse MG_430 2.0	1	1	Diet	Fasting	0	Knockout/knockdown	#N/A	FOXO1/Irs1/Irs2	Gene knockout	Fasting	Hepatocytes	0
E-MEXP-1649_Hepatocytes from fasting Irs1 Irs2 and Foxo1 wildtype control mice _vs_ non-fasting		Hepatocytes from fasting Irs1 Irs2 and Foxo1 wildtype control mice _vs_ non-fasting	RNA expression	Affymetrix GeneChip Mouse MG_430 2.0	1	1	Diet	Fasting	0	0	#N/A	0	Gene knockout	Fasting	Hepatocytes	1.88606
E-MEXP-1649_Hepatocytes from fasting Irs1 knockout mice _vs_ non-fasting		Hepatocytes from fasting Irs1 knockout mice _vs_ non-fasting	RNA expression	Affymetrix GeneChip Mouse MG_430 2.0	1	1	Diet	Fasting	0	Knockout/knockdown	#N/A	IRS1	Gene knockout	Fasting	Hepatocytes	1.1296
E-MEXP-1649_Hepatocytes from fasting Irs1 wildtype control mice _vs_ non-fasting		Hepatocytes from fasting Irs1 wildtype control mice _vs_ non-fasting	RNA expression	Affymetrix GeneChip Mouse MG_430 2.0	1	1	Diet	Fasting	0	0	#N/A	0	Gene knockout	Fasting	Hepatocytes	4.79588
E-MEXP-1649_Hepatocytes from fasting Irs2 knockout mice _vs_ non-fasting		Hepatocytes from fasting Irs2 knockout mice _vs_ non-fasting	RNA expression	Affymetrix GeneChip Mouse MG_430 2.0	1	1	Diet	Fasting	0	Knockout/knockdown	#N/A	IRS2	Gene knockout	Fasting	Hepatocytes	3
E-MEXP-1649_Hepatocytes from fasting Irs2 wildtype control mice _vs_ non-fasting		Hepatocytes from fasting Irs2 wildtype control mice _vs_ non-fasting	RNA expression	Affymetrix GeneChip Mouse MG_430 2.0	1	1	Diet	Fasting	0	0	#N/A	0	Gene knockout	Fasting	Hepatocytes	4.18709
E-MEXP-1649_Hepatocytes from Irs1 and Irs2 knockout mice _vs_ wildtype		Hepatocytes from Irs1 and Irs2 knockout mice _vs_ wildtype	RNA expression	Affymetrix GeneChip Mouse MG_430 2.0	1	0	Gene	IRS1/Irs2	Gene knockout	Knockout/knockdown	#N/A	IRS1	Gene knockout	#N/A	Hepatocytes	0.525492
E-MEXP-1649_Hepatocytes from Irs1 Irs2 and Foxo1 knockout mice _vs_ wildtype		Hepatocytes from Irs1 Irs2 and Foxo1 knockout mice _vs_ wildtype	RNA expression	Affymetrix GeneChip Mouse MG_430 2.0	1	1	Gene	FOXO1/Irs1/Irs2	Gene knockout	Knockout/knockdown	#N/A	FOXO1	Gene knockout	#N/A	Hepatocytes	0
E-MEXP-1649_Hepatocytes from Irs1 knockout mice _vs_ wildtype		Hepatocytes from Irs1 knockout mice _vs_ wildtype	RNA expression	Affymetrix GeneChip Mouse MG_430 2.0	1	1	Gene	IRS1	Gene knockout	Knockout/knockdown	#N/A	IRS1	Gene knockout	#N/A	Hepatocytes	0
E-MEXP-1649_Hepatocytes from Irs2 knockout mice _vs_ wildtype		Hepatocytes from Irs2 knockout mice _vs_ wildtype	RNA expression	Affymetrix GeneChip Mouse MG_430 2.0	1	1	Gene	IRS2	Gene knockout	Knockout/knockdown	#N/A	IRS2	Gene knockout	#N/A	#N/A	0.815309
E-MEXP-1755_Liver from C57BL/6J mice fed a high fat diet for 15 weeks _vs_ normal diet		Liver from C57BL/6J mice fed a high fat diet for 15 weeks _vs_ normal diet	RNA expression	Affymetrix GeneChip Mouse MG_430 2.0	0	0	Diet	High fat	0	0	#N/A	#N/A	0	Drug resistance to insulin	Liver	-4.20066
E-MEXP-438_Liver of mice 6hr post 20uM/kg cadmium I.P. injection - liver-specific Mtf1 KO _vs_ wildtype		Liver of mice 6hr post 20uM/kg cadmium I.P. injection - liver-specific Mtf1 KO _vs_ wildtype	RNA expression	Affymetrix GeneChip Mouse MG_430 2.0	0	0	Gene	MTF1	Conditional gene knockout	Knockout/knockdown	7440-43-9	MTF1	Conditional gene knockout	#N/A	Liver	1.2204
E-MEXP-438_Liver of mice with liver-specific Mtf1 KO - 6hr post 20uM/kg cadmium I.P. injection _vs_ untreated		Liver of mice with liver-specific Mtf1 KO - 6hr post 20uM/kg cadmium I.P. injection _vs_ untreated	RNA expression	Affymetrix GeneChip Mouse MG_430 2.0	0	0	Chemical	Cadmium	0	Knockout/knockdown	7440-43-9	MTF1	Conditional gene knockout	#N/A	#N/A	0
E-MEXP-438_Liver of mice with liver-specific Mtf1 KO _vs_ wildtype		Liver of mice with liver-specific Mtf1 KO _vs_ wildtype	RNA expression	Affymetrix GeneChip Mouse MG_430 2.0	0	0	Gene	MTF1	Conditional gene knockout	Knockout/knockdown	#N/A	MTF1	Conditional gene knockout	#N/A	Liver	0.526075
E-MEXP-438_Liver of wildtype mice - 6hr post 20uM/kg cadmium I.P. injection _vs_ untreated		Liver of wildtype mice - 6hr post 20uM/kg cadmium I.P. injection _vs_ untreated	RNA expression	Affymetrix GeneChip Mouse MG_430 2.0	0	0	Chemical	Cadmium	0	0	7440-43-9	#N/A	#N/A	#N/A	Liver	-1.9393
E-MEXP-667_Hepatoma cell line 12hr post-infection with P berghei _vs_ uninfected		Hepatoma cell line 12hr post-infection with P berghei _vs_ uninfected	RNA expression	Affymetrix GeneChip Mouse MG_430 2.0	0	0	Infection	0	0	0	#N/A	#N/A	#N/A	Malaria	Liver	0.24703
E-MEXP-667_Hepatoma cell line 18hr post-infection with P berghei _vs_ uninfected		Hepatoma cell line 18hr post-infection with P berghei _vs_ uninfected	RNA expression	Affymetrix GeneChip Mouse MG_430 2.0	0	0	Infection	0	0	0	#N/A	#N/A	#N/A	Malaria	Liver	1.53313
E-MEXP-667_Hepatoma cell line 24hr post-infection with P berghei _vs_ uninfected		Hepatoma cell line 24hr post-infection with P berghei _vs_ uninfected	RNA expression	Affymetrix GeneChip Mouse MG_430 2.0	0	0	Infection	0	0	0	#N/A	#N/A	#N/A	Malaria	Liver	0
E-MEXP-667_Hepatoma cell line 6hr post-infection with P berghei _vs_ uninfected		Hepatoma cell line 6hr post-infection with P berghei _vs_ uninfected	RNA expression	Affymetrix GeneChip Mouse MG_430 2.0	0	0	Infection	0	0	0	#N/A	#N/A	#N/A	Malaria	Liver	-0.537153
E-MEXP-748_Mouse liver after caloric restriction _vs_ ad libitum feeding		Mouse liver after caloric restriction _vs_ ad libitum feeding	RNA expression	Affymetrix GeneChip Mouse MG_430 2.0	0	0	Diet	Caloric restriction	0	0	#N/A	#N/A	0	Dietary finding	Liver	3.09691
E-MEXP-834_Neonate liver from Ercc1 knock-out mice _vs_ wild type		Neonate liver from Ercc1 knock-out mice _vs_ wild type	RNA expression	Affymetrix GeneChip Mouse MG_430 2.0	male and female	0	Gene	Ercc1	0	Knockout/knockdown	#N/A	ERCC1	Null	Newborn	Liver	3.04576
E-MEXP-835_Liver from neonate Csb-m/m Xpa-/- double mutant mice _vs_ Csb-m/m mutant		Liver from neonate Csb-m/m Xpa-/- double mutant mice _vs_ Csb-m/m mutant	RNA expression	Affymetrix GeneChip Mouse MG_430 2.0	no info	0	Gene	Xpa	Mutation - hypomorphic	Knockout/knockdown	#N/A	CSH2	Mutation - hypomorphic	#N/A	Liver	0.66035
E-MEXP-835_Liver from neonate Csb-m/m Xpa-/- double mutant mice _vs_ wildtype		Liver from neonate Csb-m/m Xpa-/- double mutant mice _vs_ wildtype	RNA expression	Affymetrix GeneChip Mouse MG_430 2.0	no info	0	Gene	Csb, Xpa	0	Knockout/knockdown	#N/A	CSH2	Null	#N/A	Liver	0.749336
E-MEXP-835_Liver from neonate Csb-m/m Xpa-/- double mutant mice _vs_ Xpa-/- mutant		Liver from neonate Csb-m/m Xpa-/- double mutant mice _vs_ Xpa-/- mutant	RNA expression	Affymetrix GeneChip Mouse MG_430 2.0	no info	0	Gene	Csb	Mutation - hypomorphic	Knockout/knockdown	#N/A	CSH2	Mutation - hypomorphic	#N/A	Liver	0
E-MEXP-835_Liver from neonate Xpa-/- mutant mice _vs_ wildtype		Liver from neonate Xpa-/- mutant mice _vs_ wildtype	RNA expression	Affymetrix GeneChip Mouse MG_430 2.0	no info	0	Gene	XPA	Gene knockout	Knockout/knockdown	#N/A	XPA	Gene knockout	#N/A	Liver	-0.910095
E-MEXP-893_Hepatocytes from mice fed a high fat diet _vs_ control carb diet		Hepatocytes from mice fed a high fat diet _vs_ control carb diet	RNA expression	Affymetrix GeneChip Mouse MG_430 2.0	0	0	Diet	High fat	0	0	#N/A	#N/A	0	High fat diet	#N/A	2.46852
E-TABM-253_Liver from mice + 0.25 mass per mass percent cholesterol _vs_ control		Liver from mice + 0.25 mass per mass percent cholesterol _vs_ control	RNA expression	Affymetrix GeneChip Mouse MG_430 2.0	0	0	Diet	Cholesterol	0	0	57-88-5	#N/A	#N/A	Atherosclerosis of aorta	#N/A	0.231954
E-TABM-253_Liver from mice + 1.0 mass per mass percent cholesterol _vs_ control		Liver from mice + 1.0 mass per mass percent cholesterol _vs_ control	RNA expression	Affymetrix GeneChip Mouse MG_430 2.0	0	0	Diet	Cholesterol	0	0	57-88-5	#N/A	#N/A	Atherosclerosis of aorta	Liver	-5.08619
GSE10082_Liver from AHR KO + TCDD _vs_ AHR KO + corn oil		Liver from AHR KO + TCDD _vs_ AHR KO + corn oil	RNA expression	Affymetrix GeneChip Mouse MG_430 2.0	0	0	Chemical	2,3,7,8-Tetrachlorodibenzo-p-Dioxin	0	Knockout/knockdown	1746-01-6	Ahr	#N/A	#N/A	#N/A	0
GSE10082_Liver from AHR KO + TCDD _vs_ wild type + TCDD		Liver from AHR KO + TCDD _vs_ wild type + TCDD	RNA expression	Affymetrix GeneChip Mouse MG_430 2.0	0	0	Gene	Ahr	0	Knockout/knockdown	1746-01-6	AHR	Irreversible gene knockout	#N/A	Liver	0
GSE10285_Hepatocytes treated with 100mM EtOH - transglutaminase-2 Null _vs_ wildtype		Hepatocytes treated with 100mM EtOH - transglutaminase-2 null _vs_ wildtype	RNA expression	Affymetrix GeneChip Mouse MG_430 2.0	0	1	Gene	Tgm2	0	Knockout/knockdown	64-17-5	TGM2	Irreversible gene knockout	#N/A	Hepatocytes	-0.459545
GSE10285_Hepatocytes untreated - transglutaminase-2 Null _vs_ wildtype		Hepatocytes untreated - transglutaminase-2 null _vs_ wildtype	RNA expression	Affymetrix GeneChip Mouse MG_430 2.0	0	1	Gene	Tgm2	0	Knockout/knockdown	#N/A	TGM2	Irreversible gene knockout	#N/A	Hepatocytes	-2.07058
GSE10285_Transglutaminase-2 Null hepatocytes - treated with 100mM EtOH _vs_ untreated		Transglutaminase-2 null hepatocytes - treated with 100mM EtOH _vs_ untreated	RNA expression	Affymetrix GeneChip Mouse MG_430 2.0	0	1	Chemical	Ethanol	0	Knockout/knockdown	64-17-5	TGM2	Irreversible gene knockout	#N/A	Hepatocytes	-0.376751
GSE10285_Wildtype hepatocytes - treated with 100mM EtOH _vs_ untreated		Wildtype hepatocytes - treated with 100mM EtOH _vs_ untreated	RNA expression	Affymetrix GeneChip Mouse MG_430 2.0	0	1	Chemical	Ethanol	0	0	64-17-5	#N/A	#N/A	#N/A	Hepatocytes	0
GSE10657_Liver with 30min of ischemia from 1 year old _vs_ 1 month old		Liver with 30min of ischemia from 1 year old _vs_ 1 month old	RNA expression	Affymetrix GeneChip Mouse MG_430 2.0	0	0	Stress/Injury	Ischemia	0	0	#N/A	#N/A	#N/A	Ischemia	Liver	0.23018
GSE10657_Liver with 60min of ischemia from 1 year old _vs_ 1 month old		Liver with 60min of ischemia from 1 year old _vs_ 1 month old	RNA expression	Affymetrix GeneChip Mouse MG_430 2.0	0	0	Stress/Injury	Ischemia	0	0	#N/A	#N/A	#N/A	Ischemia	Liver	-1.15181
GSE10657_Liver with 90min of ischemia and 1hr reperfusion from 1 year _vs_ 1 month		Liver with 90min of ischemia and 1hr reperfusion from 1 year _vs_ 1 month	RNA expression	Affymetrix GeneChip Mouse MG_430 2.0	0	0	Stress/Injury	Ischemia	0	0	#N/A	#N/A	#N/A	Ischemia	Liver	-0.76904
GSE10657_Liver with 90min of ischemia from 1 year old _vs_ 1 month old		Liver with 90min of ischemia from 1 year old _vs_ 1 month old	RNA expression	Affymetrix GeneChip Mouse MG_430 2.0	0	0	Lifestage	Development	0	0	#N/A	#N/A	#N/A	Ischemia	Liver	0
GSE10769_Liver of mice treated 19hr with tetrachlorodibenzo-p-dioxin (TCDD) _vs_ corn oil vehicle		Liver of mice treated 19hr with tetrachlorodibenzo-p-dioxin (TCDD) _vs_ corn oil vehicle	RNA expression	Affymetrix GeneChip Mouse MG_430 2.0	0	0	Chemical	2,3,7,8-Tetrachlorodibenzo-p-Dioxin	0	0	1746-01-6	#N/A	#N/A	Poisoning by drug AND/OR medicinal substance	Liver	0.262569
GSE10895_Liver tissue from 2d old MFP2 KO mice _vs_ wildtype		Liver tissue from 2d old MFP2 KO mice _vs_ wildtype	RNA expression	Affymetrix GeneChip Mouse MG_430 2.0	0	0	Gene	Hsd17b4	0	Knockout/knockdown	#N/A	HSD17B4	Irreversible gene knockout	#N/A	Liver	3.1549
GSE10904_Liver of Pdss2 conditional knockout _vs_ wildtype		Liver of Pdss2 conditional knockout _vs_ wildtype	RNA expression	Affymetrix GeneChip Mouse MG_430 2.0	0	0	Gene	Pdss2	0	Knockout/knockdown	#N/A	PDSS2	Conditional gene knockout	#N/A	Liver	-3.30103
GSE11201_Embryonic liver at E10.5 _vs_ baseline		Embryonic liver at E10.5 _vs_ baseline	RNA expression	Affymetrix GeneChip Mouse MG_430 2.0	0	0	Lifestage	Development	0	0	#N/A	#N/A	#N/A	#N/A	Germ Layers	0
GSE11201_Embryonic liver at E11.5 _vs_ baseline		Embryonic liver at E11.5 _vs_ baseline	RNA expression	Affymetrix GeneChip Mouse MG_430 2.0	0	0	Lifestage	Development	0	0	#N/A	#N/A	#N/A	#N/A	Germ Layers	0.582861
GSE11201_Embryonic liver at E12.5 _vs_ baseline		Embryonic liver at E12.5 _vs_ baseline	RNA expression	Affymetrix GeneChip Mouse MG_430 2.0	0	0	Lifestage	Development	0	0	#N/A	#N/A	#N/A	#N/A	Germ Layers	0
GSE11201_Embryonic liver at E13.5 _vs_ baseline		Embryonic liver at E13.5 _vs_ baseline	RNA expression	Affymetrix GeneChip Mouse MG_430 2.0	0	0	Lifestage	Development	0	0	#N/A	#N/A	#N/A	#N/A	Germ Layers	-0.392867
GSE11201_Embryonic liver at E14.5 _vs_ baseline		Embryonic liver at E14.5 _vs_ baseline	RNA expression	Affymetrix GeneChip Mouse MG_430 2.0	0	0	Lifestage	Development	0	0	#N/A	#N/A	#N/A	#N/A	Germ Layers	-0.946154
GSE11201_Embryonic liver at E16.5 _vs_ baseline		Embryonic liver at E16.5 _vs_ baseline	RNA expression	Affymetrix GeneChip Mouse MG_430 2.0	0	0	Lifestage	Development	0	0	#N/A	#N/A	#N/A	#N/A	Germ Layers	-0.575608
GSE11210_Liver expressing Fv2E-PERK chimeric protein + 0.2mg-kg AP20187 treatment _vs_ untreated	22	Liver expressing Fv2E-PERK chimeric protein + 0.2mg-kg AP20187 treatment _vs_ untreated	RNA expression	Affymetrix GeneChip Mouse MG_430 2.0	1	0	Chemical	AP20189	0	Overexpression	#N/A	EIF2AK3	Gene mutation	High fat diet	Liver	5.85387
GSE11210_Liver on high fat diet - overexpression of GADD34 fragment (aa292-590) _vs_ WT		Liver on high fat diet - overexpression of GADD34 fragment (aa292-590) _vs_ WT	RNA expression	Affymetrix GeneChip Mouse MG_430 2.0	1	0	Gene	Ppp1r15a	Gene overexpression	Overexpression	#N/A	Ppp1r15a	Gene mutation	High fat diet	Liver	-0.76045
GSE11210_Liver on low fat diet - overexpression of GADD34 fragment (aa292-590) _vs_ WT		Liver on low fat diet - overexpression of GADD34 fragment (aa292-590) _vs_ WT	RNA expression	Affymetrix GeneChip Mouse MG_430 2.0	1	0	Gene	Ppp1r15a	Gene overexpression	Overexpression	#N/A	Ppp1r15a	Gene overexpression	High fat diet	#N/A	0.928855
GSE11210_Liver overexpression of GADD34 fragment (aa292-590) - high fat diet _vs_ low fat diet		Liver overexpression of GADD34 fragment (aa292-590) - high fat diet _vs_ low fat diet	RNA expression	Affymetrix GeneChip Mouse MG_430 2.0	1	0	Diet	High fat	0	Overexpresion	#N/A	Ppp1r15a	Gene mutation	High fat diet	Liver	-1.14327
GSE11210_Liver wildtype - high fat _vs_ low fat diet		Liver wildtype - high fat _vs_ low fat diet	RNA expression	Affymetrix GeneChip Mouse MG_430 2.0	1	0	Diet	High fat	0	0	#N/A	#N/A	#N/A	High fat diet	Liver	0.223807
GSE11287_Liver of Keap1 conditional knockout _vs_ Control		Liver of Keap1 conditional knockout _vs_ Control	RNA expression	Affymetrix GeneChip Mouse MG_430 2.0	1	0	Gene	Keap1	Conditional gene knockout	Knockout/knockdown	#N/A	KEAP1	Conditional gene knockout	#N/A	#N/A	0
GSE11777_Liver cells of E14.5 mice Ter119+ - STAT5A/B KO _vs_ wildtype		Liver cells of E14.5 mice Ter119+ - STAT5A/B KO _vs_ wildtype	RNA expression	Affymetrix GeneChip Mouse MG_430 2.0	0	1	Gene	STAT5A/Stat5b	Conditional gene knockout	Knockout/knockdown	#N/A	STAT5A	Conditional gene knockout	#N/A	Fetus	-0.410609
GSE11796_Hepatoma AHR mutant derived from Hepa-1c1c7 cell line + 5nM tetradioxin 8hr _vs_ DMSO		Hepatoma AHR mutant derived from Hepa-1c1c7 cell line + 5nM tetradioxin 8hr _vs_ DMSO	RNA expression	Affymetrix GeneChip Mouse MG_430 2.0	0	0	Chemical	2,3,7,8-Tetrachlorodibenzo-p-Dioxin	0	Knockout/knockdown	1746-01-6	AHR	Mutation - hypomorphic	Neoplasm of liver	Liver	0
GSE11796_Hepatoma AHR mutant derived from Hepa-1c1c7 cell line + 5uM benzo[a]pyrene 8hr _vs_ DMSO		Hepatoma AHR mutant derived from Hepa-1c1c7 cell line + 5uM benzo[a]pyrene 8hr _vs_ DMSO	RNA expression	Affymetrix GeneChip Mouse MG_430 2.0	0	0	Chemical	Benzo[a]pyrene	0	Knockout/knockdown	50-32-8	AHR	Mutation - hypomorphic	Neoplasm of liver	#N/A	1.25181
GSE11899_Liver specific KO of Dicer in mice _vs_ control		Liver specific KO of Dicer in mice _vs_ control	RNA expression	Affymetrix GeneChip Mouse MG_430 2.0	no info	0	Gene	Dicer1	0	Knockout/knockdown	#N/A	DICER1	Irreversible gene knockout	#N/A	Liver	1.24642
GSE11923_Mouse liver at circadian time 18 and 42 _vs_ 12 hr later		Mouse liver at circadian time 18 and 42 _vs_ 12 hr later	RNA expression	Affymetrix GeneChip Mouse MG_430 2.0	0	0	Circadian Rhythm	Circadian Rhythm	0	0	#N/A	#N/A	#N/A	#N/A	Liver	0.480041
GSE11923_Mouse liver at circadian time 19 and 43 _vs_ 12 hr later		Mouse liver at circadian time 19 and 43 _vs_ 12 hr later	RNA expression	Affymetrix GeneChip Mouse MG_430 2.0	0	0	Circadian Rhythm	Circadian Rhythm	0	0	#N/A	#N/A	#N/A	#N/A	Liver	0
GSE11923_Mouse liver at circadian time 20 and 44 _vs_ 12 hr later		Mouse liver at circadian time 20 and 44 _vs_ 12 hr later	RNA expression	Affymetrix GeneChip Mouse MG_430 2.0	0	0	Circadian Rhythm	Circadian Rhythm	0	0	#N/A	#N/A	#N/A	#N/A	Liver	0.85855
GSE11923_Mouse liver at circadian time 21 and 45 _vs_ 12 hr later		Mouse liver at circadian time 21 and 45 _vs_ 12 hr later	RNA expression	Affymetrix GeneChip Mouse MG_430 2.0	0	0	Circadian Rhythm	Circadian Rhythm	0	0	#N/A	#N/A	#N/A	#N/A	Liver	0
GSE11923_Mouse liver at circadian time 22 and 46 _vs_ 12 hr later		Mouse liver at circadian time 22 and 46 _vs_ 12 hr later	RNA expression	Affymetrix GeneChip Mouse MG_430 2.0	0	0	Circadian Rhythm	Circadian Rhythm	0	0	#N/A	#N/A	#N/A	#N/A	Liver	0.573814
GSE11923_Mouse liver at circadian time 23 and 47 _vs_ 12 hr later		Mouse liver at circadian time 23 and 47 _vs_ 12 hr later	RNA expression	Affymetrix GeneChip Mouse MG_430 2.0	0	0	Circadian Rhythm	Circadian Rhythm	0	0	#N/A	#N/A	#N/A	#N/A	Liver	0
GSE11923_Mouse liver at circadian time 24 and 48 _vs_ 12 hr later		Mouse liver at circadian time 24 and 48 _vs_ 12 hr later	RNA expression	Affymetrix GeneChip Mouse MG_430 2.0	0	0	Circadian Rhythm	Circadian Rhythm	0	0	#N/A	#N/A	#N/A	#N/A	Liver	-0.890759
GSE11923_Mouse liver at circadian time 25 and 49 _vs_ 12 hr later		Mouse liver at circadian time 25 and 49 _vs_ 12 hr later	RNA expression	Affymetrix GeneChip Mouse MG_430 2.0	0	0	Circadian Rhythm	Circadian Rhythm	0	0	#N/A	#N/A	#N/A	#N/A	#N/A	1.16622
GSE11923_Mouse liver at circadian time 26 and 50 _vs_ 12 hr later		Mouse liver at circadian time 26 and 50 _vs_ 12 hr later	RNA expression	Affymetrix GeneChip Mouse MG_430 2.0	0	0	Circadian Rhythm	Circadian Rhythm	0	0	#N/A	#N/A	#N/A	#N/A	Liver	-1.06349
GSE11923_Mouse liver at circadian time 27 and 51 _vs_ 12 hr later		Mouse liver at circadian time 27 and 51 _vs_ 12 hr later	RNA expression	Affymetrix GeneChip Mouse MG_430 2.0	0	0	Circadian Rhythm	Circadian Rhythm	0	0	#N/A	#N/A	#N/A	#N/A	Liver	-0.603801
GSE11923_Mouse liver at circadian time 28 and 52 _vs_ 12 hr later		Mouse liver at circadian time 28 and 52 _vs_ 12 hr later	RNA expression	Affymetrix GeneChip Mouse MG_430 2.0	0	0	Circadian Rhythm	Circadian Rhythm	0	0	#N/A	#N/A	#N/A	#N/A	Liver	0.943858
GSE11923_Mouse liver at circadian time 29 and 53 _vs_ 12 hr later		Mouse liver at circadian time 29 and 53 _vs_ 12 hr later	RNA expression	Affymetrix GeneChip Mouse MG_430 2.0	0	0	Circadian Rhythm	Circadian Rhythm	0	0	#N/A	#N/A	#N/A	#N/A	Liver	1.29243
GSE12693_Liver of BALBc mouse exposed to isolation stress for 30d _vs_ unstressed control		Liver of BALBc mouse exposed to isolation stress for 30d _vs_ unstressed control	RNA expression	Affymetrix GeneChip Mouse MG_430 2.0	0	0	Stress/Injury	ISOLATION	0	0	#N/A	#N/A	#N/A	General adaptation syndrome	Liver	-3.52288
GSE12730_Liver - maternal gestational diet 20% casein + 1% taurine _vs_ 20% casein only		Liver - maternal gestational diet 20% casein + 1% taurine _vs_ 20% casein only	RNA expression	Affymetrix GeneChip Mouse MG_430 2.0	0	0	Diet	Taurine	0	0	107-35-7	#N/A	#N/A	#N/A	Liver	0
GSE12730_Liver - maternal gestational diet 8% casein protein _vs_ 20% casein diet		Liver - maternal gestational diet 8% casein protein _vs_ 20% casein diet	RNA expression	Affymetrix GeneChip Mouse MG_430 2.0	0	0	Diet	Low protein	0	0	#N/A	#N/A	#N/A	#N/A	Liver	0.545918
GSE12730_Liver - maternal gestational diet 8% casein protein + 1% taurine _vs_ 8% casein only		Liver - maternal gestational diet 8% casein protein + 1% taurine _vs_ 8% casein only	RNA expression	Affymetrix GeneChip Mouse MG_430 2.0	0	0	Diet	Taurine	0	0	107-35-7	#N/A	#N/A	#N/A	Liver	0
GSE12748_Liver from day of life 1 mice - glycerol kinase knockout mice _vs_ wildtype		Liver from day of life 1 mice - glycerol kinase knockout mice _vs_ wildtype	RNA expression	Affymetrix GeneChip Mouse MG_430 2.0	1	0	Gene	Gyk	0	Knockout/knockdown	#N/A	GK	Gene knockout	#N/A	Liver	10.1427
GSE12908_Bipotential mouse embryonic liver cells expressing miR-30a _vs_ scrambled oligonucleotide		Bipotential mouse embryonic liver cells expressing miR-30a _vs_ scrambled oligonucleotide	RNA expression	Affymetrix GeneChip Mouse MG_430 2.0	0	1	Gene	Mir30a	RNA interference	Knockout/knockdown	#N/A	Mir30a	Constitutive gene expression	#N/A	Embryonic Structures	-0.693361
GSE13044_Fetal livers from timed pregnant mice exposed gestation days 1-17 - 10mg/kg/day PFOA _vs_ vehicle		Fetal livers from timed pregnant mice exposed gestation days 1-17 - 10mg/kg/day PFOA _vs_ vehicle	RNA expression	Affymetrix GeneChip Mouse MG_430 2.0	0	0	Chemical	Perfluorooctanoic acid	0	0	335-67-1	#N/A	#N/A	#N/A	Liver	22.1612
GSE13044_Fetal livers from timed pregnant mice exposed gestation days 1-17 - 1mg/kg/day PFOA _vs_ vehicle		Fetal livers from timed pregnant mice exposed gestation days 1-17 - 1mg/kg/day PFOA _vs_ vehicle	RNA expression	Affymetrix GeneChip Mouse MG_430 2.0	0	0	Chemical	Perfluorooctanoic acid	0	0	335-67-1	#N/A	#N/A	#N/A	Liver	23.4089
GSE13044_Fetal livers from timed pregnant mice exposed gestation days 1-17 - 3mg/kg/day PFOA _vs_ vehicle		Fetal livers from timed pregnant mice exposed gestation days 1-17 - 3mg/kg/day PFOA _vs_ vehicle	RNA expression	Affymetrix GeneChip Mouse MG_430 2.0	0	0	Chemical	Perfluorooctanoic acid	0	0	335-67-1	#N/A	#N/A	#N/A	Liver	26.7959
GSE13044_Fetal livers from timed pregnant mice exposed gestation days 1-17 - 5mg/kg/day PFOA _vs_ vehicle		Fetal livers from timed pregnant mice exposed gestation days 1-17 - 5mg/kg/day PFOA _vs_ vehicle	RNA expression	Affymetrix GeneChip Mouse MG_430 2.0	0	0	Chemical	Perfluorooctanoic acid	0	0	335-67-1	#N/A	#N/A	#N/A	Liver	25.5686
GSE13245_Liver 3d postpartum RRV infection (biliary atresia model) - high incidence Balb/c _vs_ low C57Bl		Liver 3d postpartum RRV infection (biliary atresia model) - high incidence Balb/c _vs_ low C57Bl	RNA expression	Affymetrix GeneChip Mouse MG_430 2.0	0	0	Infection	RRV	0	0	#N/A	#N/A	#N/A	Congenital biliary atresia	Liver	0.512155
GSE13302_Fetal liver from mice exposed to PFOS from gestation day 1-17 - 10mg kg d _vs_ 0mg kg d		Fetal liver from mice exposed to PFOS from gestation day 1-17 - 10mg kg d _vs_ 0mg kg d	RNA expression	Affymetrix GeneChip Mouse MG_430 2.0	0	0	Chemical	Perfluorooctane sulfonate	0	0	#N/A	#N/A	#N/A	#N/A	Liver	17.7212
GSE13302_Fetal liver from mice exposed to PFOS from gestation day 1-17 - 5mg kg d _vs_ 0mg kg d		Fetal liver from mice exposed to PFOS from gestation day 1-17 - 5mg kg d _vs_ 0mg kg d	RNA expression	Affymetrix GeneChip Mouse MG_430 2.0	0	0	Chemical	Perfluorooctane sulfonate	0	0	#N/A	#N/A	#N/A	#N/A	Liver	17.8239
GSE13333_Liver from Srf knock out mice _vs_ wildtype		Liver from Srf knock out mice _vs_ wildtype	RNA expression	Affymetrix GeneChip Mouse MG_430 2.0	0	0	Gene	Srf	0	Knockout/knockdown	#N/A	SRF	Gene knockout	#N/A	Liver	0
GSE13585_Liver from KRAP KO mouse _vs_ wildtype		Liver from KRAP KO mouse _vs_ wildtype	RNA expression	Affymetrix GeneChip Mouse MG_430 2.0	0	0	Gene	Ssfa2	0	Knockout/knockdown	#N/A	SSFA2	Irreversible gene knockout	#N/A	Liver	0
GSE13948_Liver from mouse at day 23 - treated with antimiR-122 at day 2 _vs_ with saline		Liver from mouse at day 23 - treated with antimiR-122 at day 2 _vs_ with saline	RNA expression	Affymetrix GeneChip Mouse MG_430 2.0	2	0	Gene	Mir122a	0	Knockout/knockdown	#N/A	Mir122a	Gene knockdown	#N/A	Liver	0.460924
GSE13948_Liver from mouse at day 3 - treated with antimiR-122 at day 2 _vs_ with saline		Liver from mouse at day 3 - treated with antimiR-122 at day 2 _vs_ with saline	RNA expression	Affymetrix GeneChip Mouse MG_430 2.0	2	0	Gene	Mir122a	0	Knockout/knockdown	#N/A	Mir122a	Gene knockdown	#N/A	#N/A	-1.87943
GSE13948_Liver from mouse at day 9 - treated with antimiR-122 at day 2 _vs_ with saline		Liver from mouse at day 9 - treated with antimiR-122 at day 2 _vs_ with saline	RNA expression	Affymetrix GeneChip Mouse MG_430 2.0	2	0	Gene	Mir122a	0	Knockout/knockdown	#N/A	Mir122a	Gene knockdown	#N/A	Liver	1.9393
GSE13948_Mouse treated with antimiR-122 at day 2 - liver at day 23 _vs_ at day 3		Mouse treated with antimiR-122 at day 2 - liver at day 23 _vs_ at day 3	RNA expression	Affymetrix GeneChip Mouse MG_430 2.0	2	0	Gene	Mir122a	0	Knockout/knockdown	#N/A	Mir122a	Gene knockdown	#N/A	Liver	0
GSE13948_Mouse treated with antimiR-122 at day 2 - liver at day 23 _vs_ at day 9		Mouse treated with antimiR-122 at day 2 - liver at day 23 _vs_ at day 9	RNA expression	Affymetrix GeneChip Mouse MG_430 2.0	2	0	Gene	Mir122a	0	Knockout/knockdown	#N/A	Mir122a	Gene knockdown	#N/A	Liver	-2.76955
GSE13948_Mouse treated with antimiR-122 at day 2 - liver at day 9 _vs_ at day 3		Mouse treated with antimiR-122 at day 2 - liver at day 9 _vs_ at day 3	RNA expression	Affymetrix GeneChip Mouse MG_430 2.0	2	0	Gene	Mir122a	0	Knockout/knockdown	#N/A	Mir122a	Gene knockdown	#N/A	Liver	2.46852
GSE13992_Liver from c-Met KO mice _vs_ wildtype		Liver from c-Met KO mice _vs_ wildtype	RNA expression	Affymetrix GeneChip Mouse MG_430 2.0	no info	0	Gene	Met	0	Knockout/knockdown	#N/A	MET	Gene knockout	#N/A	Liver	-2.11351
GSE13992_Liver from mice treated with hepatocyte growth factor - c-Met KO _vs_ wildtype		Liver from mice treated with hepatocyte growth factor - c-Met KO _vs_ wildtype	RNA expression	Affymetrix GeneChip Mouse MG_430 2.0	no info	1	Gene	Met	0	Knockout/knockdown	#N/A	MET	Gene knockout	#N/A	Liver	0
GSE13992_Liver from wildtype mice treated with hepatocyte growth factor _vs_ untreated		Liver from wildtype mice treated with hepatocyte growth factor _vs_ untreated	RNA expression	Affymetrix GeneChip Mouse MG_430 2.0	no info	1	Hormone	HGF	0	0	#N/A	0	Protein treatment	#N/A	Liver	-2.88606
GSE14395_Liver of female mice - PPARalpha knockout _vs_ wildtype		Liver of female mice - PPARalpha knockout _vs_ wildtype	RNA expression	Affymetrix GeneChip Mouse MG_430 2.0	2	0	Gene	PPARA	Irreversible gene knockout	Knockout/knockdown	#N/A	PPARA	Irreversible gene knockout	#N/A	Liver	-3.52288
GSE14395_Liver of male mice - PPARalpha knockout _vs_ wildtype		Liver of male mice - PPARalpha knockout _vs_ wildtype	RNA expression	Affymetrix GeneChip Mouse MG_430 2.0	1	0	Gene	PPARA	Irreversible gene knockout	Knockout/knockdown	#N/A	PPARA	Irreversible gene knockout	#N/A	Liver	-4.1549
GSE14395_Liver of PPARalpha knockout mice - male _vs_ female		Liver of PPARalpha knockout mice - male _vs_ female	RNA expression	Affymetrix GeneChip Mouse MG_430 2.0	Gender	0	Gender	MvF	0	Knockout/knockdown	#N/A	PPARA	Irreversible gene knockout	#N/A	Liver	0
GSE14395_Liver of wildtype mice - male _vs_ female		Liver of wildtype mice - male _vs_ female	RNA expression	Affymetrix GeneChip Mouse MG_430 2.0	Gender	0	Gender	MvF	0	0	#N/A	#N/A	#N/A	#N/A	Liver	0.926648
GSE14478_Liver SCL-flp Null megakaryocytes _vs_ SCL-flp control		Liver SCL-flp null megakaryocytes _vs_ SCL-flp control	RNA expression	Affymetrix GeneChip Mouse MG_430 2.0	0	1	Gene	TAL1	Conditional gene knockout	Knockout/knockdown	#N/A	TAL1	Conditional gene knockout	#N/A	Embryonic Structures	0
GSE14478_Liver SCL-flp Null megakaryocytes overexpressing SCL _vs_ SCL-flp control		Liver SCL-flp null megakaryocytes overexpressing SCL _vs_ SCL-flp control	RNA expression	Affymetrix GeneChip Mouse MG_430 2.0	0	1	Gene	TAL1	Gene overexpression	Overexpression	#N/A	TAL1	Gene overexpression	#N/A	#N/A	0
GSE14478_Liver SCL-flp Null megakaryocytes overexpressing SCL _vs_ SCL-flp Null		Liver SCL-flp null megakaryocytes overexpressing SCL _vs_ SCL-flp null	RNA expression	Affymetrix GeneChip Mouse MG_430 2.0	0	1	Gene	TAL1	Gene overexpression	Overexpression	#N/A	TAL1	Conditional gene knockout	#N/A	#N/A	-0.405939
GSE14843_Primary hepatocyte + osteopontin 8hr _vs_ mock control		Primary hepatocyte + osteopontin 8hr _vs_ mock control	RNA expression	Affymetrix GeneChip Mouse MG_430 2.0	0	1	Hormone	Spp1 protein, mouse	0	0	#N/A	0	Protein treatment	#N/A	#N/A	-2.85387
GSE15129_Liver of 14mo old SAMP1 mouse fed diet supplemented with oxidized coenzyme Q10 _vs_ control diet		Liver of 14mo old SAMP1 mouse fed diet supplemented with oxidized coenzyme Q10 _vs_ control diet	RNA expression	Affymetrix GeneChip Mouse MG_430 2.0	0	0	Diet	Oxidized CoQ10	0	Knockout/knockdown	303-98-0	Samp1	#N/A	Aging	Liver	-1.59688
GSE15129_Liver of 14mo old SAMP1 mouse fed diet supplemented with reduced coenzyme Q10 _vs_ control diet		Liver of 14mo old SAMP1 mouse fed diet supplemented with reduced coenzyme Q10 _vs_ control diet	RNA expression	Affymetrix GeneChip Mouse MG_430 2.0	0	0	Diet	Reduced QH2	0	Knockout/knockdown	#N/A	Samp1	#N/A	Aging	#N/A	-1.05159
GSE15129_Liver of 6mo old SAMP1 mouse fed diet supplemented with oxidized coenzyme Q10 _vs_ control diet		Liver of 6mo old SAMP1 mouse fed diet supplemented with oxidized coenzyme Q10 _vs_ control diet	RNA expression	Affymetrix GeneChip Mouse MG_430 2.0	0	0	Diet	Oxidized CoQ11	0	Knockout/knockdown	303-98-0	Samp1	#N/A	Aging	Liver	-1.71444
GSE15129_Liver of 6mo old SAMP1 mouse fed diet supplemented with reduced coenzyme Q10 _vs_ control diet		Liver of 6mo old SAMP1 mouse fed diet supplemented with reduced coenzyme Q10 _vs_ control diet	RNA expression	Affymetrix GeneChip Mouse MG_430 2.0	0	0	Diet	Reduced QH2	0	Knockout/knockdown	#N/A	Samp1	#N/A	Aging	Liver	-0.256725
GSE15146_Mouse fetal liver E14.5 Zfp36l2 KO _vs_ Wildtype		Mouse fetal liver E14.5 Zfp36l2 KO _vs_ Wildtype	RNA expression	Affymetrix GeneChip Mouse MG_430 2.0	0	0	Gene	ZFP36L2	Irreversible gene knockout	Knockout/knockdown	#N/A	ZFP36L2	Irreversible gene knockout	#N/A	Fetus	0
GSE15633_Liver from Albumin-Cre Keap1 Knockout mice _vs_ wildtype control		Liver from Albumin-Cre Keap1 Knockout mice _vs_ wildtype control	RNA expression	Affymetrix GeneChip Mouse MG_430 2.0	1	0	Gene	Keap1	0	Knockout/knockdown	#N/A	KEAP1	Gene knockout	#N/A	Liver	1.46597
GSE15633_Liver from Albumin-Cre Keap1 knockout mice + 30uM per kg CDDO-Im _vs_ untreated		Liver from Albumin-Cre Keap1 knockout mice + 30uM per kg CDDO-Im _vs_ untreated	RNA expression	Affymetrix GeneChip Mouse MG_430 2.0	1	0	Chemical	CDDO-Im	0	Knockout/knockdown	#N/A	KEAP1	Gene knockout	#N/A	Liver	1.75203
GSE15633_Liver from wildtype mice + 30uM per kg CDDO-Im _vs_ untreated		Liver from wildtype mice + 30uM per kg CDDO-Im _vs_ untreated	RNA expression	Affymetrix GeneChip Mouse MG_430 2.0	1	0	Chemical	CDDO-Im	0	0	#N/A	#N/A	#N/A	#N/A	Liver	0
GSE15859_Liver from AHR knockout mice treated 19hr with 1000ug/kg dioxin _vs_ corn oil control		Liver from AHR knockout mice treated 19hr with 1000ug/kg dioxin _vs_ corn oil control	RNA expression	Affymetrix GeneChip Mouse MG_430 2.0	1	0	Chemical	2,3,7,8-Tetrachlorodibenzo-p-Dioxin	0	Knockout/knockdown	1746-01-6	AHR	Gene knockout	#N/A	#N/A	-1.67366
GSE15859_Liver from mice treated 19hr with 1000ug/kg dioxin - AHR knockout mice _vs_ wildtype		Liver from mice treated 19hr with 1000ug/kg dioxin - AHR knockout mice _vs_ wildtype	RNA expression	Affymetrix GeneChip Mouse MG_430 2.0	1	0	Gene	Ahr	Gene knockout	Knockout/knockdown	1746-01-6	AHR	Gene knockout	#N/A	Liver	0
GSE15859_Liver from mice treated 19hr with corn oil control - AHR knockout mice _vs_ wildtype		Liver from mice treated 19hr with corn oil control - AHR knockout mice _vs_ wildtype	RNA expression	Affymetrix GeneChip Mouse MG_430 2.0	1	0	Gene	Ahr	Gene knockout	Knockout/knockdown	1746-01-6	AHR	Gene knockout	#N/A	Liver	0.243364
GSE15859_Liver from wildtype mice treated 19hr with 1000ug/kg dioxin _vs_ corn oil control		Liver from wildtype mice treated 19hr with 1000ug/kg dioxin _vs_ corn oil control	RNA expression	Affymetrix GeneChip Mouse MG_430 2.0	1	0	Chemical	2,3,7,8-Tetrachlorodibenzo-p-Dioxin	0	0	1746-01-6	#N/A	#N/A	#N/A	Liver	1.03763
GSE15891_Liver from mice at simulated hypoxic environment 32d at 3000m altitude _vs_ 1400m		Liver from mice at simulated hypoxic environment 32d at 3000m altitude _vs_ 1400m	RNA expression	Affymetrix GeneChip Mouse MG_430 2.0	0	0	Stress/Injury	Hypoxia	0	0	#N/A	#N/A	#N/A	Hypoxia	Liver	0.371203
GSE15891_Liver from mice at simulated hypoxic environment 32d at 4500m altitude _vs_ 3000m		Liver from mice at simulated hypoxic environment 32d at 4500m altitude _vs_ 3000m	RNA expression	Affymetrix GeneChip Mouse MG_430 2.0	0	0	Stress/Injury	Hypoxia	0	0	#N/A	#N/A	#N/A	Hypoxia	Liver	0.381534
GSE16207_Liver 24hr after Francisella tularensis challege - Ft LPS pretreatment _vs_ saline pretreatment		Liver 24hr after Francisella tularensis challege - Ft LPS pretreatment _vs_ saline pretreatment	RNA expression	Affymetrix GeneChip Mouse MG_430 2.0	0	0	Chemical	Lipopolysaccharide	0	0	#N/A	#N/A	#N/A	Tularemia	Liver	-0.979639
GSE16207_Liver 48hr after Francisella tularensis challege - Ft LPS pretreatment _vs_ saline pretreatment		Liver 48hr after Francisella tularensis challege - Ft LPS pretreatment _vs_ saline pretreatment	RNA expression	Affymetrix GeneChip Mouse MG_430 2.0	0	0	Infection	0	0	0	#N/A	#N/A	#N/A	Tularemia	Liver	5.67778
GSE16207_Liver pretreated with Ft LPS - 24hr after Francisella tularensis challenge _vs_ no challenge		Liver pretreated with Ft LPS - 24hr after Francisella tularensis challenge _vs_ no challenge	RNA expression	Affymetrix GeneChip Mouse MG_430 2.0	0	0	Infection	0	0	0	#N/A	#N/A	#N/A	Tularemia	Liver	-1.97881
GSE16207_Liver pretreated with Ft LPS - 48hr after Francisella tularensis challenge _vs_ no challenge		Liver pretreated with Ft LPS - 48hr after Francisella tularensis challenge _vs_ no challenge	RNA expression	Affymetrix GeneChip Mouse MG_430 2.0	0	0	Infection	0	0	0	#N/A	#N/A	#N/A	Tularemia	Liver	-8.04096
GSE16207_Liver pretreated with saline - 24hr after Francisella tularensis challenge _vs_ no challenge		Liver pretreated with saline - 24hr after Francisella tularensis challenge _vs_ no challenge	RNA expression	Affymetrix GeneChip Mouse MG_430 2.0	0	0	Infection	0	0	0	#N/A	#N/A	#N/A	Tularemia	#N/A	-1.01412
GSE16207_Liver pretreated with saline - 48hr after Francisella tularensis challenge _vs_ no challenge		Liver pretreated with saline - 48hr after Francisella tularensis challenge _vs_ no challenge	RNA expression	Affymetrix GeneChip Mouse MG_430 2.0	0	0	Infection	0	0	0	#N/A	#N/A	#N/A	Tularemia	Liver	-6.65758
GSE16381_Mouse parenchymal hepatocytes with conditional KO of Txnrd1 _vs_ uninduced controls		Mouse parenchymal hepatocytes with conditional KO of Txnrd1 _vs_ uninduced controls	RNA expression	Affymetrix GeneChip Mouse MG_430 2.0	0	1	Gene	Txnrd1	0	Knockout/knockdown	#N/A	TXNRD1	Conditional gene knockout	#N/A	Hepatocytes	0
GSE16675_Liver of 129S2 strain male mice - P1 _vs_ E14.5		Liver of 129S2 strain male mice - P1 _vs_ E14.5	RNA expression	Affymetrix GeneChip Mouse MG_430 2.0	1	0	Lifestage	Development	0	0	#N/A	#N/A	#N/A	#N/A	Liver	5.55284
GSE16675_Liver of 129S2 strain male mice - P7 _vs_ E14.5		Liver of 129S2 strain male mice - P7 _vs_ E14.5	RNA expression	Affymetrix GeneChip Mouse MG_430 2.0	1	0	Lifestage	Development	0	0	#N/A	#N/A	#N/A	#N/A	Liver	5.03152
GSE16675_Liver of C57BL/6J strain male mice - P1 _vs_ E14.5		Liver of C57BL/6J strain male mice - P1 _vs_ E14.5	RNA expression	Affymetrix GeneChip Mouse MG_430 2.0	1	0	Lifestage	Development	0	0	#N/A	#N/A	#N/A	#N/A	Liver	6.31876
GSE16675_Liver of C57BL/6J strain male mice - P7 _vs_ E14.5		Liver of C57BL/6J strain male mice - P7 _vs_ E14.5	RNA expression	Affymetrix GeneChip Mouse MG_430 2.0	1	0	Lifestage	Development	0	0	#N/A	#N/A	#N/A	#N/A	Liver	5.17393
GSE16675_Liver of DBA/2J strain male mice - P1 _vs_ E14.5		Liver of DBA/2J strain male mice - P1 _vs_ E14.5	RNA expression	Affymetrix GeneChip Mouse MG_430 2.0	1	0	Lifestage	Development	0	0	#N/A	#N/A	#N/A	#N/A	Liver	3.39794
GSE16675_Liver of DBA/2J strain male mice - P7 _vs_ E14.5		Liver of DBA/2J strain male mice - P7 _vs_ E14.5	RNA expression	Affymetrix GeneChip Mouse MG_430 2.0	1	0	Lifestage	Development	0	0	#N/A	#N/A	#N/A	#N/A	Liver	4.72125
GSE16675_Liver of E14.5 male mice strain 129S2 _vs_ C57BL/6J		Liver of E14.5 male mice strain 129S2 _vs_ C57BL/6J	RNA expression	Affymetrix GeneChip Mouse MG_430 2.0	1	0	Strain	0	0	0	#N/A	#N/A	#N/A	#N/A	Liver	0.803824
GSE16675_Liver of E14.5 male mice strain 129S2 _vs_ DBA/2J		Liver of E14.5 male mice strain 129S2 _vs_ DBA/2J	RNA expression	Affymetrix GeneChip Mouse MG_430 2.0	1	0	Strain	0	0	0	#N/A	#N/A	#N/A	#N/A	Liver	0.579055
GSE16675_Liver of E14.5 male mice strain C57BL/6J _vs_ DBA/2J		Liver of E14.5 male mice strain C57BL/6J _vs_ DBA/2J	RNA expression	Affymetrix GeneChip Mouse MG_430 2.0	1	0	Strain	0	0	0	#N/A	#N/A	#N/A	#N/A	Liver	-0.329847
GSE16675_Liver of P1 male mice strain 129S2 _vs_ DBA/2J		Liver of P1 male mice strain 129S2 _vs_ DBA/2J	RNA expression	Affymetrix GeneChip Mouse MG_430 2.0	1	0	Strain		0	0	#N/A	#N/A	#N/A	#N/A	Liver	2.37675
GSE16675_Liver of P1 male mice strain C57BL/6J _vs_ DBA/2J		Liver of P1 male mice strain C57BL/6J _vs_ DBA/2J	RNA expression	Affymetrix GeneChip Mouse MG_430 2.0	1	0	Strain		0	0	#N/A	#N/A	#N/A	#N/A	Liver	2.33724
GSE16675_Liver of P7 male mice strain 129S2 _vs_ C57BL/6J		Liver of P7 male mice strain 129S2 _vs_ C57BL/6J	RNA expression	Affymetrix GeneChip Mouse MG_430 2.0	1	0	Strain		0	0	#N/A	#N/A	#N/A	#N/A	Liver	0.898597
GSE16679_Gata1s-mutant fetal liver progenitor immortalized cell line - Plag1 overexpression _vs_ vector		Gata1s-mutant fetal liver progenitor immortalized cell line - Plag1 overexpression _vs_ vector	RNA expression	Affymetrix GeneChip Mouse MG_430 2.0	0	1	Gene	GATA1	Gene mutation	Knockout/knockdown	#N/A	GATA1	Gene mutation	#N/A	Liver	0.275642
GSE16777_Liver from CD-1 mice treated for 30d with phenobarbital _vs_ control		Liver from CD-1 mice treated for 30d with phenobarbital _vs_ control	RNA expression	Affymetrix GeneChip Mouse MG_430 2.0	0	0	Chemical	Phenobarbital	0	0	50-06-6	#N/A	#N/A	#N/A	Liver	-2.36653
GSE16777_Liver from CD-1 mice treated for 30d with propiconazole _vs_ control		Liver from CD-1 mice treated for 30d with propiconazole _vs_ control	RNA expression	Affymetrix GeneChip Mouse MG_430 2.0	0	0	Chemical	Propiconazole	0	0	60207-90-1	#N/A	#N/A	#N/A	#N/A	-1.49621
GSE16777_Liver from CD-1 mice treated for 30d with triadimefon _vs_ control		Liver from CD-1 mice treated for 30d with triadimefon _vs_ control	RNA expression	Affymetrix GeneChip Mouse MG_430 2.0	0	0	Chemical	Triadimefon	0	0	#N/A	#N/A	#N/A	#N/A	Liver	-0.836839
GSE16777_Liver from CD-1 mice treated for 4d with phenobarbital _vs_ control		Liver from CD-1 mice treated for 4d with phenobarbital _vs_ control	RNA expression	Affymetrix GeneChip Mouse MG_430 2.0	0	0	Chemical	Phenobarbital	0	0	50-06-6	#N/A	#N/A	#N/A	Liver	-0.440932
GSE16777_Liver from CD-1 mice treated for 4d with propiconazole _vs_ control		Liver from CD-1 mice treated for 4d with propiconazole _vs_ control	RNA expression	Affymetrix GeneChip Mouse MG_430 2.0	0	0	Chemical	Propiconazole	0	0	60207-90-1	#N/A	#N/A	#N/A	Liver	-0.375821
GSE16777_Liver from CD-1 mice treated for 4d with triadimefon _vs_ control		Liver from CD-1 mice treated for 4d with triadimefon _vs_ control	RNA expression	Affymetrix GeneChip Mouse MG_430 2.0	0	0	Chemical	Triadimefon	0	0	#N/A	#N/A	#N/A	#N/A	Liver	-0.316053
GSE17096_Liver of mice on iron deficient diet 21d - IRP1 associated mRNA IP _vs_ control IP		Liver of mice on iron deficient diet 21d - IRP1 associated mRNA IP _vs_ control IP	RNA expression	Affymetrix GeneChip Mouse MG_430 2.0	0	0	Gene	Aco1	RIP antibody target	Overexpression	#N/A	Aco1	RIP antibody target	Iron deficiency	Liver	0
GSE17097_Liver of mice on iron deficient diet 21d - IRP2 associated mRNA IP _vs_ control IP		Liver of mice on iron deficient diet 21d - IRP2 associated mRNA IP _vs_ control IP	RNA expression	Affymetrix GeneChip Mouse MG_430 2.0	0	0	Gene	Ireb2	RIP antibody target	Overexpression	#N/A	Ireb2	RIP antibody target	Iron deficiency	#N/A	0
GSE17184_Liver from Balb/c mice injected with 20mg/kg Concanavalin A 1hr _vs_ 0hr control		Liver from Balb/c mice injected with 20mg/kg Concanavalin A 1hr _vs_ 0hr control	RNA expression	Affymetrix GeneChip Mouse MG_430 2.0	0	0	Chemical	Conconavalin A	0	0	#N/A	#N/A	#N/A	#N/A	Liver	-1.5391
GSE17184_Liver from Balb/c mice injected with 20mg/kg Concanavalin A 3hr _vs_ 0hr control		Liver from Balb/c mice injected with 20mg/kg Concanavalin A 3hr _vs_ 0hr control	RNA expression	Affymetrix GeneChip Mouse MG_430 2.0	0	0	Chemical	Conconavalin A	0	0	#N/A	#N/A	#N/A	#N/A	#N/A	-3
GSE17184_Liver from Balb/c mice injected with 20mg/kg Concanavalin A 6hr _vs_ 0hr control		Liver from Balb/c mice injected with 20mg/kg Concanavalin A 6hr _vs_ 0hr control	RNA expression	Affymetrix GeneChip Mouse MG_430 2.0	0	0	Chemical	Conconavalin A	0	0	#N/A	#N/A	#N/A	#N/A	Liver	-5.67778
GSE17250_Primary hepatocytes of five inbred strains of mice + DMSO 24hr _vs_ 6hr		Primary hepatocytes of five inbred strains of mice + DMSO 24hr _vs_ 6hr	RNA expression	Affymetrix GeneChip Mouse MG_430 2.0	0	1	Cell comparison	Culture conditions	0	0	#N/A	#N/A	#N/A	#N/A	Hepatocytes	-1.0655
GSE17250_Primary hepatocytes of five inbred strains of mice + DMSO 24hr _vs_ outbred strain		Primary hepatocytes of five inbred strains of mice + DMSO 24hr _vs_ outbred strain	RNA expression	Affymetrix GeneChip Mouse MG_430 2.0	0	1	Strain	0	0	0	#N/A	#N/A	#N/A	#N/A	Hepatocytes	0.409939
GSE17250_Primary hepatocytes of five inbred strains of mice + DMSO 6hr _vs_ outbred strain		Primary hepatocytes of five inbred strains of mice + DMSO 6hr _vs_ outbred strain	RNA expression	Affymetrix GeneChip Mouse MG_430 2.0	0	1	Strain	0	0	0	#N/A	#N/A	#N/A	#N/A	Hepatocytes	0.48096
GSE17250_Primary hepatocytes of five inbred strains of mice + Wy14643 24hr _vs_ 6hr		Primary hepatocytes of five inbred strains of mice + Wy14643 24hr _vs_ 6hr	RNA expression	Affymetrix GeneChip Mouse MG_430 2.0	0	1	Chemical	WY-14,643	22	0	50892-23-4	#N/A	#N/A	#N/A	Hepatocytes	0
GSE17250_Primary hepatocytes of five inbred strains of mice + Wy14643 24hr _vs_ DMSO		Primary hepatocytes of five inbred strains of mice + Wy14643 24hr _vs_ DMSO	RNA expression	Affymetrix GeneChip Mouse MG_430 2.0	0	1	Chemical	WY-14,643	0	0	50892-23-4	#N/A	#N/A	#N/A	Hepatocytes	4.46852
GSE17250_Primary hepatocytes of five inbred strains of mice + Wy14643 24hr _vs_ outbred strain		Primary hepatocytes of five inbred strains of mice + Wy14643 24hr _vs_ outbred strain	RNA expression	Affymetrix GeneChip Mouse MG_430 2.0	0	1	Strain	0	0	0	50892-23-4	#N/A	#N/A	#N/A	#N/A	0
GSE17250_Primary hepatocytes of five inbred strains of mice + Wy14643 6hr _vs_ DMSO		Primary hepatocytes of five inbred strains of mice + Wy14643 6hr _vs_ DMSO	RNA expression	Affymetrix GeneChip Mouse MG_430 2.0	0	1	Chemical	WY-14,643	0	0	50892-23-4	#N/A	#N/A	#N/A	Hepatocytes	12.7447
GSE17250_Primary hepatocytes of five inbred strains of mice + Wy14643 6hr _vs_ outbred strain		Primary hepatocytes of five inbred strains of mice + Wy14643 6hr _vs_ outbred strain	RNA expression	Affymetrix GeneChip Mouse MG_430 2.0	0	1	Strain	0	0	0	50892-23-4	#N/A	#N/A	#N/A	Hepatocytes	1.81531
GSE17462_Dlk+ hepatoblasts from Ink4a knockout embryo with transduced Bmi1 overexpression _vs_ EGFP control		Dlk+ hepatoblasts from Ink4a knockout embryo with transduced Bmi1 overexpression _vs_ EGFP control	RNA expression	Affymetrix GeneChip Mouse MG_430 2.0	0	1	Gene	Bmi1	Gene overexpression	Overexpression	#N/A	Bmi1	Gene overexpression	#N/A	Embryonic Structures	-0.932185
GSE17880_Liver of mice treated with 900mg/kg single dose 2-butoxyethanol 4hr _vs_ vehicle		Liver of mice treated with 900mg/kg single dose 2-butoxyethanol 4hr _vs_ vehicle	RNA expression	Affymetrix GeneChip Mouse MG_430 2.0	0	0	Chemical	2-Butoxyethanol	0	0	111-76-2	#N/A	#N/A	#N/A	Liver	1.30539
GSE17880_Liver of mice treated with 900mg/kg/d 2-butoxyethanol 7d _vs_ vehicle		Liver of mice treated with 900mg/kg/d 2-butoxyethanol 7d _vs_ vehicle	RNA expression	Affymetrix GeneChip Mouse MG_430 2.0	0	0	Chemical	2-Butoxyethanol	0	0	111-76-2	#N/A	#N/A	#N/A	Liver	0
GSE17880_Liver of mice treated with hypoxia (6% O2) 2hr _vs_ normoxia (21% O2)		Liver of mice treated with hypoxia (6% O2) 2hr _vs_ normoxia (21% O2)	RNA expression	Affymetrix GeneChip Mouse MG_430 2.0	0	0	Stress/Injury	Hypoxia	0	0	#N/A	#N/A	#N/A	Hypoxia	Liver	-2.13077
GSE17925_Hepatocytes from C57BL6-J Ahrb/b (wt) mice - 10nM TCDD treated for 6hr _vs_ DMSO control		Hepatocytes from C57BL6-J Ahrb/b (wt) mice - 10nM TCDD treated for 6hr _vs_ DMSO control	RNA expression	Affymetrix GeneChip Mouse MG_430 2.0	0	1	Chemical	2,3,7,8-Tetrachlorodibenzo-p-Dioxin	0	0	1746-01-6	#N/A	#N/A	#N/A	Hepatocytes	0
GSE17925_Hepatocytes from transgenic mice expressing human AHR - 10nM TCDD treated for 6hr _vs_ DMSO control		Hepatocytes from transgenic mice expressing human AHR - 10nM TCDD treated for 6hr _vs_ DMSO control	RNA expression	Affymetrix GeneChip Mouse MG_430 2.0	0	1	Chemical	2,3,7,8-Tetrachlorodibenzo-p-Dioxin	0	Overexpression	1746-01-6	hAhr	Gene overexpression	#N/A	Hepatocytes	0
GSE18061_Fetal liver HSC (Lin1- Sca1+ AA4-1+ cKit++) of 14.5dpc mice - Crebbp heterozygous _vs_ wildtype		Fetal liver HSC (Lin1- Sca1+ AA4-1+ cKit++) of 14.5dpc mice - Crebbp heterozygous _vs_ wildtype	RNA expression	Affymetrix GeneChip Mouse MG_430 2.0	0	0	Gene	CREBBP	Gene mutation	Knockout/knockdown	#N/A	CREBBP	Gene mutation	#N/A	#N/A	0.49812
GSE18218_Liver 11wk old mice aflatoxinB1 treated 10mg/kg at 7d and 40ug/kg at 9wk - Gnmt KO _vs_ wildtype		Liver 11wk old mice aflatoxinB1 treated 10mg/kg at 7d and 40ug/kg at 9wk - Gnmt KO _vs_ wildtype	RNA expression	Affymetrix GeneChip Mouse MG_430 2.0	0	0	Gene	GNMT	Irreversible gene knockout	Knockout/knockdown	1162-65-8	GNMT	Irreversible gene knockout	#N/A	Liver	-2.50864
GSE18293_Liver of Braun lipoprotein KO mutant Y. pestis infected mouse at 12hr post infection _vs_ uninfecte		Liver of Braun lipoprotein KO mutant Y. pestis infected mouse at 12hr post infection _vs_ uninfecte	RNA expression	Affymetrix GeneChip Mouse MG_430 2.0	0	0	Infection	Y.pestis(mutant)	0	0	#N/A	#N/A	#N/A	Plague	Liver	1.10846
GSE18293_Liver of Braun lipoprotein KO mutant Y. pestis infected mouse at 48hr post infection _vs_ uninfecte		Liver of Braun lipoprotein KO mutant Y. pestis infected mouse at 48hr post infection _vs_ uninfecte	RNA expression	Affymetrix GeneChip Mouse MG_430 2.0	0	0	Infection	Y.pestis(mutant)	0	0	#N/A	#N/A	#N/A	Plague	Liver	-6.40894
GSE18293_Liver of wildtype Y. pestis infected mouse at 12hr post infection _vs_ uninfected		Liver of wildtype Y. pestis infected mouse at 12hr post infection _vs_ uninfected	RNA expression	Affymetrix GeneChip Mouse MG_430 2.0	0	0	Infection	Y.pestis(WT)	0	0	#N/A	#N/A	#N/A	Plague	Liver	-0.596022
GSE18293_Liver of wildtype Y. pestis infected mouse at 48hr post infection _vs_ uninfected		Liver of wildtype Y. pestis infected mouse at 48hr post infection _vs_ uninfected	RNA expression	Affymetrix GeneChip Mouse MG_430 2.0	0	0	Infection	Y.pestis(WT)	0	0	#N/A	#N/A	#N/A	Plague	Liver	-5.52288
GSE18293_Liver of Y. pestis infected mouse at 12hr - wildtype infection _vs_ attenuated Braun Lpp KO mutant		Liver of Y. pestis infected mouse at 12hr - wildtype infection _vs_ attenuated Braun Lpp KO mutant	RNA expression	Affymetrix GeneChip Mouse MG_430 2.0	0	0	Infection	WTvMutant	0	0	#N/A	#N/A	#N/A	Plague	Liver	-1.20621
GSE18293_Liver of Y. pestis infected mouse at 48hr - wildtype infection _vs_ attenuated Braun Lpp KO mutant		Liver of Y. pestis infected mouse at 48hr - wildtype infection _vs_ attenuated Braun Lpp KO mutant	RNA expression	Affymetrix GeneChip Mouse MG_430 2.0	0	0	Infection	WTvMutant	0	0	#N/A	#N/A	#N/A	Plague	Liver	3.22185
GSE18677_Liver with Pdss2 loxP allele - liver specific KO _vs_ WT - Pdss2 loxP allele not KO		Liver with Pdss2 loxP allele - liver specific KO _vs_ WT - Pdss2 loxP allele not KO	RNA expression	Affymetrix GeneChip Mouse MG_430 2.0	0	0	Gene	PDSS2	Gene knockout	Knockout/knockdown	#N/A	PDSS2	Gene knockout	#N/A	#N/A	-0.308123
GSE18745_Livers of C57BL6x129sv mice with Sgpl KO _vs_ wildtype		Livers of C57BL6x129sv mice with Sgpl KO _vs_ wildtype	RNA expression	Affymetrix GeneChip Mouse MG_430 2.0	0	0	Gene	Sgpl1	0	Knockout/knockdown	#N/A	SGPL1	Gene knockout	#N/A	Liver	-2.5376
GSE18858_Liver of mouse treated 13wk - 100mg per kg 1,4-dichlorobenzene _vs_ CCO5 corn oil vehicle	22	Liver of mouse treated 13wk - 100mg per kg 1,4-dichlorobenzene _vs_ CCO5 corn oil vehicle	RNA expression	Affymetrix GeneChip Mouse MG_430 2.0	0	0	Chemical	1,4-Dichlorobenzene	0	0	541-73-1	#N/A	#N/A	#N/A	Liver	-0.313364
GSE18858_Liver of mouse treated 13wk - 100mg per kg benzene _vs_ CCO2 corn oil vehicle	22	Liver of mouse treated 13wk - 100mg per kg benzene _vs_ CCO2 corn oil vehicle	RNA expression	Affymetrix GeneChip Mouse MG_430 2.0	0	0	Chemical	Benzene	0	0	71-43-2	#N/A	#N/A	#N/A	#N/A	0
GSE18858_Liver of mouse treated 13wk - 2000ppm 1,5-naphthalenediamine _vs_ FCON chow vehicle	22	Liver of mouse treated 13wk - 2000ppm 1,5-naphthalenediamine _vs_ FCON chow vehicle	RNA expression	Affymetrix GeneChip Mouse MG_430 2.0	0	0	Chemical	N-(1-naphthyl)ethylenediamine dihydrochloride	0	0	2243-62-1	#N/A	#N/A	#N/A	Liver	2.82391
GSE18858_Liver of mouse treated 13wk - 250mg per kg 2-chloromethylpyridine hydrochloride _vs_ dH20 vehicle	22	Liver of mouse treated 13wk - 250mg per kg 2-chloromethylpyridine hydrochloride _vs_ dH20 vehicle	RNA expression	Affymetrix GeneChip Mouse MG_430 2.0	0	0	Chemical	2-Chloromethylpyridine hydrochloride	0	0	#N/A	#N/A	#N/A	#N/A	Liver	-0.518271
GSE18858_Liver of mouse treated 13wk - 2mg per cubed meter vanadium pentoxide _vs_ ACO3 air vehicle	22	Liver of mouse treated 13wk - 2mg per cubed meter vanadium pentoxide _vs_ ACO3 air vehicle	RNA expression	Affymetrix GeneChip Mouse MG_430 2.0	0	0	Chemical	vanadium pentoxide	0	0	1314-62-1	#N/A	#N/A	#N/A	#N/A	0
GSE18858_Liver of mouse treated 13wk - 300ppm propylene glycol mono-t-butyl ether _vs_ ACO3 air vehicle	22	Liver of mouse treated 13wk - 300ppm propylene glycol mono-t-butyl ether _vs_ ACO3 air vehicle	RNA expression	Affymetrix GeneChip Mouse MG_430 2.0	0	0	Chemical	Propylene glycol mono-t-butyl ether	0	0	57018-52-7	#N/A	#N/A	#N/A	#N/A	0.433563
GSE18858_Liver of mouse treated 13wk - 50mg per kg n-methylolacrylamide _vs_ WCO1 dH2O vehicle	22	Liver of mouse treated 13wk - 50mg per kg n-methylolacrylamide _vs_ WCO1 dH2O vehicle	RNA expression	Affymetrix GeneChip Mouse MG_430 2.0	0	0	Chemical	N-methylolacrylamide	0	0	924-42-5	#N/A	#N/A	#N/A	Liver	0.6362
GSE18858_Liver of mouse treated 13wk - 600mg per kg 1,4-dichlorobenzene _vs_ CCO5 corn oil vehicle	22	Liver of mouse treated 13wk - 600mg per kg 1,4-dichlorobenzene _vs_ CCO5 corn oil vehicle	RNA expression	Affymetrix GeneChip Mouse MG_430 2.0	2	0	Chemical	1,4-Dichlorobenzene	0	0	541-73-1	#N/A	#N/A	#N/A	Liver	0.286006
GSE18858_Liver of mouse treated 13wk - 75ppm propylene glycol mono-t-butyl ether _vs_ ACO3 air vehicle	22	Liver of mouse treated 13wk - 75ppm propylene glycol mono-t-butyl ether _vs_ ACO3 air vehicle	RNA expression	Affymetrix GeneChip Mouse MG_430 2.0	0	0	Chemical	Propylene glycol mono-t-butyl ether	0	0	57018-52-7	#N/A	#N/A	#N/A	Liver	-0.432033
GSE18907_Liver of mice - 16d-pregnant _vs_ virgin		Liver of mice - 16d-pregnant _vs_ virgin	RNA expression	Affymetrix GeneChip Mouse MG_430 2.0	0	0	Stress/Injury	PREGNANCY	0	0	#N/A	#N/A	#N/A	#N/A	Liver	-0.456056
GSE18926_Liver of 12wk old mice fasted 24hr - Cnot3 heterozygous _vs_ wildtype		Liver of 12wk old mice fasted 24hr - Cnot3 heterozygous _vs_ wildtype	RNA expression	Affymetrix GeneChip Mouse MG_430 2.0	0	0	Gene	CNOT3	Gene mutation	Knockout/knockdown	#N/A	CNOT3	Gene mutation	Fasting	#N/A	0
GSE18926_Liver of 8wk old mice fasted 24hr - Cnot3 heterozygous _vs_ wildtype		Liver of 8wk old mice fasted 24hr - Cnot3 heterozygous _vs_ wildtype	RNA expression	Affymetrix GeneChip Mouse MG_430 2.0	0	0	Gene	CNOT3	Gene mutation	Knockout/knockdown	#N/A	CNOT3	Gene mutation	Fasting	Liver	0
GSE18926_Liver of 8wk old wildtype mice - fasted 24hr _vs_ fed		Liver of 8wk old wildtype mice - fasted 24hr _vs_ fed	RNA expression	Affymetrix GeneChip Mouse MG_430 2.0	0	0	Diet	Fasting	0	0	#N/A	#N/A	#N/A	Fasting	Liver	0
GSE19004_Liver of Rb, p130 and p107 triple KO mice with hepatocellular carcinoma _vs_ healthy WT mice	22	Liver of Rb, p130 and p107 triple KO mice with hepatocellular carcinoma _vs_ healthy WT mice	RNA expression	Affymetrix GeneChip Mouse MG_430 2.0	0	0	Gene	Rb,p107,p130	0	Knockout/knockdown	#N/A	RB1	Conditional gene knockout	Liver cell carcinoma (clinical)	Liver	-2.39794
GSE19272_Hepatocytes treated with 100ng/ml IL-17 + 2ng/ml TNF-a 1hr _vs_ IL-17 only		Hepatocytes treated with 100ng/ml IL-17 + 2ng/ml TNF-a 1hr _vs_ IL-17 only	RNA expression	Affymetrix GeneChip Mouse MG_430 2.0	0	1	Cytokine	Tumor Necrosis Factor-alpha	0	0	#N/A	0	Protein treatment	#N/A	Hepatocytes	0
GSE19272_Hepatocytes treated with 100ng/ml IL-17 + 2ng/ml TNF-a 1hr _vs_ TNF-a only		Hepatocytes treated with 100ng/ml IL-17 + 2ng/ml TNF-a 1hr _vs_ TNF-a only	RNA expression	Affymetrix GeneChip Mouse MG_430 2.0	0	1	Cytokine	Interleukin-17	0	0	#N/A	0	Protein treatment	#N/A	Hepatocytes	0
GSE19272_Hepatocytes treated with 100ng/ml IL-17 + 2ng/ml TNF-a 1hr _vs_ untreated		Hepatocytes treated with 100ng/ml IL-17 + 2ng/ml TNF-a 1hr _vs_ untreated	RNA expression	Affymetrix GeneChip Mouse MG_430 2.0	0	1	Cytokine	IL-17+TNFA	0	0	#N/A	0	Protein treatment	#N/A	#N/A	-0.313185
GSE19272_Hepatocytes treated with 100ng/ml IL-17 + 2ng/ml TNF-a 4hr _vs_ IL-17 only		Hepatocytes treated with 100ng/ml IL-17 + 2ng/ml TNF-a 4hr _vs_ IL-17 only	RNA expression	Affymetrix GeneChip Mouse MG_430 2.0	0	1	Cytokine	Tumor Necrosis Factor-alpha	0	0	#N/A	0	Protein treatment	#N/A	Hepatocytes	0.668978
GSE19272_Hepatocytes treated with 100ng/ml IL-17 + 2ng/ml TNF-a 4hr _vs_ TNF-a only		Hepatocytes treated with 100ng/ml IL-17 + 2ng/ml TNF-a 4hr _vs_ TNF-a only	RNA expression	Affymetrix GeneChip Mouse MG_430 2.0	0	1	Cytokine	Interleukin-17	0	0	#N/A	0	Protein treatment	#N/A	Hepatocytes	-0.47237
GSE19272_Hepatocytes treated with 100ng/ml IL-17 + 2ng/ml TNF-a 4hr _vs_ untreated		Hepatocytes treated with 100ng/ml IL-17 + 2ng/ml TNF-a 4hr _vs_ untreated	RNA expression	Affymetrix GeneChip Mouse MG_430 2.0	0	1	Cytokine	IL-17+TNFA	0	0	#N/A	0	Protein treatment	#N/A	Hepatocytes	0
GSE19272_Hepatocytes treated with 100ng/ml IL-17 1hr _vs_ untreated		Hepatocytes treated with 100ng/ml IL-17 1hr _vs_ untreated	RNA expression	Affymetrix GeneChip Mouse MG_430 2.0	0	1	Cytokine	Interleukin-17	0	0	#N/A	0	Protein treatment	#N/A	Hepatocytes	-0.737312
GSE19272_Hepatocytes treated with 100ng/ml IL-17 4hr _vs_ 1hr		Hepatocytes treated with 100ng/ml IL-17 4hr _vs_ 1hr	RNA expression	Affymetrix GeneChip Mouse MG_430 2.0	0	1	Cytokine	Interleukin-17	22	0	#N/A	0	Protein treatment	#N/A	Hepatocytes	-1.23284
GSE19272_Hepatocytes treated with 100ng/ml IL-17 4hr _vs_ untreated		Hepatocytes treated with 100ng/ml IL-17 4hr _vs_ untreated	RNA expression	Affymetrix GeneChip Mouse MG_430 2.0	0	1	Cytokine	Interleukin-17	0	0	#N/A	0	Protein treatment	#N/A	#N/A	-0.66354
GSE19272_Hepatocytes treated with 20ng/ml IL-1b 1hr _vs_ untreated		Hepatocytes treated with 20ng/ml IL-1b 1hr _vs_ untreated	RNA expression	Affymetrix GeneChip Mouse MG_430 2.0	0	1	Cytokine	Interleukin-1beta	0	0	#N/A	0	Protein treatment	#N/A	Hepatocytes	0
GSE19272_Hepatocytes treated with 20ng/ml IL-1b 4hr _vs_ 1hr		Hepatocytes treated with 20ng/ml IL-1b 4hr _vs_ 1hr	RNA expression	Affymetrix GeneChip Mouse MG_430 2.0	0	1	Cytokine	Interleukin-1beta	22	0	#N/A	0	Protein treatment	#N/A	Hepatocytes	-2.17393
GSE19272_Hepatocytes treated with 20ng/ml IL-1b 4hr _vs_ untreated		Hepatocytes treated with 20ng/ml IL-1b 4hr _vs_ untreated	RNA expression	Affymetrix GeneChip Mouse MG_430 2.0	0	1	Cytokine	Interleukin-1beta	0	0	#N/A	0	Protein treatment	#N/A	Hepatocytes	-1.4389
GSE19272_Hepatocytes treated with 2ng/ml TNF-a + 100ng/ml IL-17 4hr _vs_ 1hr		Hepatocytes treated with 2ng/ml TNF-a + 100ng/ml IL-17 4hr _vs_ 1hr	RNA expression	Affymetrix GeneChip Mouse MG_430 2.0	0	1	Cytokine	Interleukin-17	22	0	#N/A	0	Protein treatment	#N/A	Hepatocytes	-0.510182
GSE19272_Hepatocytes treated with 2ng/ml TNF-a 1hr _vs_ untreated		Hepatocytes treated with 2ng/ml TNF-a 1hr _vs_ untreated	RNA expression	Affymetrix GeneChip Mouse MG_430 2.0	0	1	Cytokine	Tumor Necrosis Factor-alpha	0	0	94948-59-1	0	Protein treatment	#N/A	Hepatocytes	0
GSE19272_Hepatocytes treated with 2ng/ml TNF-a 4hr _vs_ 1hr		Hepatocytes treated with 2ng/ml TNF-a 4hr _vs_ 1hr	RNA expression	Affymetrix GeneChip Mouse MG_430 2.0	0	1	Cytokine	Tumor Necrosis Factor-alpha	22	0	94948-59-1	0	Protein treatment	#N/A	#N/A	-0.882729
GSE19272_Hepatocytes treated with 2ng/ml TNF-a 4hr _vs_ untreated		Hepatocytes treated with 2ng/ml TNF-a 4hr _vs_ untreated	RNA expression	Affymetrix GeneChip Mouse MG_430 2.0	0	1	Cytokine	Tumor Necrosis Factor-alpha	0	0	94948-59-1	0	Protein treatment	#N/A	Hepatocytes	-0.852015
GSE19316_Liver from Ugcg knockout mice _vs_ wildtype		Liver from Ugcg knockout mice _vs_ wildtype	RNA expression	Affymetrix GeneChip Mouse MG_430 2.0	0	0	Gene	Ugcg	0	Knockout/knockdown	#N/A	UGCG	Gene knockout	#N/A	Liver	0.381011
GSE19675_Livers of 14wk old mice - Trim 24 KO _vs_ wildtype		Livers of 14wk old mice - Trim 24 KO _vs_ wildtype	RNA expression	Affymetrix GeneChip Mouse MG_430 2.0	no info	0	Gene	Trim24	0	Knockout/knockdown	#N/A	TRIM24	Irreversible gene knockout	#N/A	Liver	-1.39254
GSE19675_Livers of 5wk old mice - Trim 24 KO _vs_ wildtype		Livers of 5wk old mice - Trim 24 KO _vs_ wildtype	RNA expression	Affymetrix GeneChip Mouse MG_430 2.0	no info	0	Gene	Trim24	0	Knockout/knockdown	#N/A	TRIM24	Irreversible gene knockout	#N/A	#N/A	-0.380802
GSE19675_Livers of 5wk old mice - Trim 24 KO and Rara heterozygote _vs_ Trim KO		Livers of 5wk old mice - Trim 24 KO and Rara heterozygote _vs_ Trim KO	RNA expression	Affymetrix GeneChip Mouse MG_430 2.0	no info	0	Gene	Rxra	0	Knockout/knockdown	#N/A	RARA	Gene mutation	#N/A	Liver	1.93181
GSE19675_Livers of 5wk old mice - Trim 24 KO and Rara heterozygote _vs_ wildtype		Livers of 5wk old mice - Trim 24 KO and Rara heterozygote _vs_ wildtype	RNA expression	Affymetrix GeneChip Mouse MG_430 2.0	no info	0	Gene	Trim24, Rxra	0	Knockout/knockdown	#N/A	RARA	Gene mutation	#N/A	Liver	1.93554
GSE19675_Livers of Trim KO mice - 14wk old _vs_ 5wk old		Livers of Trim KO mice - 14wk old _vs_ 5wk old	RNA expression	Affymetrix GeneChip Mouse MG_430 2.0	no info	0	Lifestage	Development	0	Knockout/knockdown	#N/A	TRIM24	Irreversible gene knockout	#N/A	Liver	-2.74473
GSE19675_Livers of wildtype mice - 14wk old _vs_ 5wk old		Livers of wildtype mice - 14wk old _vs_ 5wk old	RNA expression	Affymetrix GeneChip Mouse MG_430 2.0	no info	0	Lifestage	Development	0	0	#N/A	#N/A	#N/A	#N/A	#N/A	0.603452
GSE19997_Fetal liver cells - overexpressing Pou4f1 _vs_ control vector		Fetal liver cells - overexpressing Pou4f1 _vs_ control vector	RNA expression	Affymetrix GeneChip Mouse MG_430 2.0	0	1	Gene	POU4F1	Constitutive gene expression	Overexpression	#N/A	POU4F1	Constitutive gene expression	#N/A	Fetus	1.16558
GSE19997_Fetal liver cells derived from Pou4f1 Null mice _vs_ wildtype mice		Fetal liver cells derived from Pou4f1 null mice _vs_ wildtype mice	RNA expression	Affymetrix GeneChip Mouse MG_430 2.0	0	1	Gene	POU4F1	Gene knockout	Knockout/knockdown	#N/A	POU4F1	Gene knockout	#N/A	#N/A	1.19382
GSE20391_E14.5 fetal liver cells of C57/Bl6 mice at erythroid differentiation stage R2 _vs_ R1		E14.5 fetal liver cells of C57/Bl6 mice at erythroid differentiation stage R2 _vs_ R1	RNA expression	Affymetrix GeneChip Mouse MG_430 2.0	0	1	Cell comparison	0	0	0	#N/A	0	Cell marker - positive	#N/A	Fetus	0.250032
GSE20391_E14.5 fetal liver cells of C57/Bl6 mice at erythroid differentiation stage R3 _vs_ R1		E14.5 fetal liver cells of C57/Bl6 mice at erythroid differentiation stage R3 _vs_ R1	RNA expression	Affymetrix GeneChip Mouse MG_430 2.0	0	1	Cell comparison	0	0	0	#N/A	0	Cell marker - positive	#N/A	Fetus	0.424812
GSE20391_E14.5 fetal liver cells of C57/Bl6 mice at erythroid differentiation stage R4 _vs_ R1		E14.5 fetal liver cells of C57/Bl6 mice at erythroid differentiation stage R4 _vs_ R1	RNA expression	Affymetrix GeneChip Mouse MG_430 2.0	0	1	Cell comparison	0	0	0	#N/A	0	Cell marker - positive	#N/A	Fetus	-0.618524
GSE20391_E14.5 fetal liver cells of C57/Bl6 mice at erythroid differentiation stage R5 _vs_ R1		E14.5 fetal liver cells of C57/Bl6 mice at erythroid differentiation stage R5 _vs_ R1	RNA expression	Affymetrix GeneChip Mouse MG_430 2.0	0	1	Cell comparison	0	0	0	#N/A	0	Cell marker - positive	#N/A	Fetus	0.574303
GSE20427_Liver tissues from 25-27mo CB6F1 male mice 24hr after partial hepatectomy _vs_ sham surgery_GPL1261		Liver tissues from 25-27mo CB6F1 male mice 24hr after partial hepatectomy _vs_ sham surgery_GPL1261	RNA expression	Affymetrix GeneChip Mouse MG_430 2.0	1	0	Stress/Injury	Partial hepatectomy	0	0	#N/A	#N/A	#N/A	Liver regeneration	#N/A	0
GSE20427_Liver tissues from 25-27mo CB6F1 male mice 38hr after partial hepatectomy _vs_ sham surgery_GPL1261		Liver tissues from 25-27mo CB6F1 male mice 38hr after partial hepatectomy _vs_ sham surgery_GPL1261	RNA expression	Affymetrix GeneChip Mouse MG_430 2.0	1	0	Stress/Injury	Partial hepatectomy	0	0	#N/A	#N/A	#N/A	Liver regeneration	Liver	-0.974285
GSE20427_Liver tissues from 25-27mo CB6F1 male mice 48hr after partial hepatectomy _vs_ sham surgery_GPL1261		Liver tissues from 25-27mo CB6F1 male mice 48hr after partial hepatectomy _vs_ sham surgery_GPL1261	RNA expression	Affymetrix GeneChip Mouse MG_430 2.0	1	0	Stress/Injury	Partial hepatectomy	0	0	#N/A	#N/A	#N/A	Liver regeneration	Liver	1.87615
GSE20427_Liver tissues from 5-6mo CB6F1 male mice 24hr after partial hepatectomy _vs_ sham surgery_GPL1261		Liver tissues from 5-6mo CB6F1 male mice 24hr after partial hepatectomy _vs_ sham surgery_GPL1261	RNA expression	Affymetrix GeneChip Mouse MG_430 2.0	1	0	Stress/Injury	Partial hepatectomy	0	0	#N/A	#N/A	#N/A	Liver regeneration	Liver	0.851706
GSE20427_Liver tissues from 5-6mo CB6F1 male mice 38hr after partial hepatectomy _vs_ sham surgery_GPL1261		Liver tissues from 5-6mo CB6F1 male mice 38hr after partial hepatectomy _vs_ sham surgery_GPL1261	RNA expression	Affymetrix GeneChip Mouse MG_430 2.0	1	0	Stress/Injury	Partial hepatectomy	0	0	#N/A	#N/A	#N/A	Liver regeneration	Liver	0
GSE20427_Liver tissues from 5-6mo CB6F1 male mice 48hr after partial hepatectomy _vs_ sham surgery_GPL1261		Liver tissues from 5-6mo CB6F1 male mice 48hr after partial hepatectomy _vs_ sham surgery_GPL1261	RNA expression	Affymetrix GeneChip Mouse MG_430 2.0	1	0	Stress/Injury	Partial hepatectomy	0	0	#N/A	#N/A	#N/A	Liver regeneration	Liver	1.37779
GSE20465_Normal liver of breast tumor-bearing mice with induced active Her2 _vs_ uninduced normal mice		Normal liver of breast tumor-bearing mice with induced active Her2 _vs_ uninduced normal mice	RNA expression	Affymetrix GeneChip Mouse MG_430 2.0	2	0	Gene	Her2	0	Overexpression	#N/A	ERBB2	conditional expression	#N/A	Liver	-3.1549
GSE20562_Livers from C57BL6J males irradiated with 0.042mGy/d for 485d (20.6mGy total) _vs_ unirradiated		Livers from C57BL6J males irradiated with 0.042mGy/d for 485d (20.6mGy total) _vs_ unirradiated	RNA expression	Affymetrix GeneChip Mouse MG_430 2.0	1	0	Stress/Injury	Radiation	0	0	#N/A	#N/A	#N/A	Radiation injury	#N/A	-1.63078
GSE20562_Livers from C57BL6J males irradiated with 0.05mGy/d for 401d (20mGy_total) _vs_ unirradiated		Livers from C57BL6J males irradiated with 0.05mGy/d for 401d (20mGy_total) _vs_ unirradiated	RNA expression	Affymetrix GeneChip Mouse MG_430 2.0	1	0	Stress/Injury	Radiation	0	0	#N/A	#N/A	#N/A	Radiation injury	Liver	0
GSE20562_Livers from C57BL6J males irradiated with 0.858mGy/d for 485d (416mGy total) _vs_ unirradiated		Livers from C57BL6J males irradiated with 0.858mGy/d for 485d (416mGy total) _vs_ unirradiated	RNA expression	Affymetrix GeneChip Mouse MG_430 2.0	1	0	Stress/Injury	Radiation	0	0	#N/A	#N/A	#N/A	Radiation injury	Liver	-1.02045
GSE20562_Livers from C57BL6J males irradiated with 1.00mGy/d for 401d (401mGy_total) _vs_ unirradiated		Livers from C57BL6J males irradiated with 1.00mGy/d for 401d (401mGy_total) _vs_ unirradiated	RNA expression	Affymetrix GeneChip Mouse MG_430 2.0	1	0	Stress/Injury	Radiation	0	0	#N/A	#N/A	#N/A	Radiation injury	Liver	0
GSE20562_Livers from C57BL6J males irradiated with 16.6mGy/d for 485d (8030mGy total) _vs_ unirradiated		Livers from C57BL6J males irradiated with 16.6mGy/d for 485d (8030mGy total) _vs_ unirradiated	RNA expression	Affymetrix GeneChip Mouse MG_430 2.0	1	0	Stress/Injury	Radiation	0	0	#N/A	#N/A	#N/A	Radiation injury	Liver	-0.2909
GSE20562_Livers from C57BL6J males irradiated with 20.0mGy/d for 401d (8015mGy total) _vs_ unirradiated		Livers from C57BL6J males irradiated with 20.0mGy/d for 401d (8015mGy total) _vs_ unirradiated	RNA expression	Affymetrix GeneChip Mouse MG_430 2.0	1	0	Stress/Injury	Radiation	0	0	#N/A	#N/A	#N/A	Radiation injury	Liver	1.29671
GSE20577_Liver of 4wk mouse pup of C57BL-6 pregnant dam treated with 1 percent taurine _vs_ untreated		Liver of 4wk mouse pup of C57BL-6 pregnant dam treated with 1 percent taurine _vs_ untreated	RNA expression	Affymetrix GeneChip Mouse MG_430 2.0	0	0	Diet	Taurine	0	0	107-35-7	#N/A	#N/A	#N/A	Liver	1.48413
GSE20684_HSCs from fetal liver IL-3, IL-6, SCF, TPO, FLT3L treated - STAT5A/B double KO _vs_ wildtype	22	HSCs from fetal liver IL-3, IL-6, SCF, TPO, FLT3L treated - STAT5A/B double KO _vs_ wildtype	RNA expression	Affymetrix GeneChip Mouse MG_430 2.0	0	0	Gene	STAT5A/Stat5b	0	Knockout/knockdown	#N/A	Stat5a/b	Protein treatment	#N/A	#N/A	0
GSE20684_HSCs from fetal livers of STAT5A/B double KO mice _vs_ wildtype controls		HSCs from fetal livers of STAT5A/B double KO mice _vs_ wildtype controls	RNA expression	Affymetrix GeneChip Mouse MG_430 2.0	0	0	Gene	STAT5A/Stat5b	Irreversible gene knockout	Knockout/knockdown	#N/A	STAT5A	Irreversible gene knockout	#N/A	#N/A	0
GSE20684_HSCs from STAT5A/B double KO fetal liver IL-3, IL-6, SCF, TPO, FLT3L treated _vs_ untreated		HSCs from STAT5A/B double KO fetal liver IL-3, IL-6, SCF, TPO, FLT3L treated _vs_ untreated	RNA expression	Affymetrix GeneChip Mouse MG_430 2.0	0	0	Hormone	IL-3, IL-6, SCF, TPO, FLT3L	0	Knockout/knockdown	#N/A	Stat5a/Stat5b	Protein treatment	#N/A	Fetus	0.773916
GSE20684_HSCs from wildtype fetal liver cultured IL-3, IL-6, SCF, TPO, FLT3L treated _vs_ untreated		HSCs from wildtype fetal liver cultured IL-3, IL-6, SCF, TPO, FLT3L treated _vs_ untreated	RNA expression	Affymetrix GeneChip Mouse MG_430 2.0	0	0	Hormone	IL-3, IL-6, SCF, TPO, FLT3L	0	0	#N/A	0	Protein treatment	#N/A	Fetus	0.425621
GSE20944_Livers from 12wk males fed canola oil from wk4-12 - POR-knockout _vs_ wildtype		Livers from 12wk males fed canola oil from wk4-12 - POR-knockout _vs_ wildtype	RNA expression	Affymetrix GeneChip Mouse MG_430 2.0	1	0	Gene	Por	0	Knockout/knockdown	120962-03-0	POR	Gene knockout	#N/A	#N/A	0.241315
GSE20944_Livers from 12wk males fed fish and fungal oils from wk4-12 - POR-knockout _vs_ wildtype		Livers from 12wk males fed fish and fungal oils from wk4-12 - POR-knockout _vs_ wildtype	RNA expression	Affymetrix GeneChip Mouse MG_430 2.0	1	0	Gene	Por	0	Knockout/knockdown	506-32-1	POR	Gene knockout	#N/A	Liver	0
GSE20944_Livers from 12wk males fed lard from wk4-12 - POR-knockout _vs_ wildtype		Livers from 12wk males fed lard from wk4-12 - POR-knockout _vs_ wildtype	RNA expression	Affymetrix GeneChip Mouse MG_430 2.0	1	0	Gene	Por	0	Knockout/knockdown	61789-99-9	POR	Gene knockout	#N/A	Liver	0.466101
GSE20944_Livers from 12wk POR-knockout males fed wk4-12 with canola oil _vs_ lard		Livers from 12wk POR-knockout males fed wk4-12 with canola oil _vs_ lard	RNA expression	Affymetrix GeneChip Mouse MG_430 2.0	1	0	Diet	canola oil vs lard	22	0	120962-03-0	POR	Gene knockout	#N/A	Liver	-0.563837
GSE20944_Livers from 12wk POR-knockout males fed wk4-12 with fish and fungal oils _vs_ lard		Livers from 12wk POR-knockout males fed wk4-12 with fish and fungal oils _vs_ lard	RNA expression	Affymetrix GeneChip Mouse MG_430 2.0	1	0	Diet	FISH/FUNGAL	0	Knockout/knockdown	506-32-1	POR	Gene knockout	#N/A	Liver	0.855115
GSE20944_Livers from 12wk wildtype males fed wk4-12 with canola oil _vs_ lard		Livers from 12wk wildtype males fed wk4-12 with canola oil _vs_ lard	RNA expression	Affymetrix GeneChip Mouse MG_430 2.0	1	0	Diet	LARD	0	0	120962-03-0	#N/A	#N/A	#N/A	Liver	0.787812
GSE20944_Livers from 12wk wildtype males fed wk4-12 with fish and fungal oils _vs_ lard		Livers from 12wk wildtype males fed wk4-12 with fish and fungal oils _vs_ lard	RNA expression	Affymetrix GeneChip Mouse MG_430 2.0	1	0	Diet	Fish and fungal oils vs lard	0	0	506-32-1	#N/A	#N/A	#N/A	Liver	1.32148
GSE21031_Primary mouse hepatocytes stimulated with 1nM IL-6 for 1hr _vs_ 0hr		Primary mouse hepatocytes stimulated with 1nM IL-6 for 1hr _vs_ 0hr	RNA expression	Affymetrix GeneChip Mouse MG_430 2.0	0	1	Cytokine	Interleukin-6	0	0	#N/A	0	Protein treatment	#N/A	Hepatocytes	-0.648784
GSE21031_Primary mouse hepatocytes stimulated with 1nM IL-6 for 2hr _vs_ 0hr		Primary mouse hepatocytes stimulated with 1nM IL-6 for 2hr _vs_ 0hr	RNA expression	Affymetrix GeneChip Mouse MG_430 2.0	0	1	Cytokine	Interleukin-6	0	0	#N/A	0	Protein treatment	#N/A	Hepatocytes	-1.87615
GSE21031_Primary mouse hepatocytes stimulated with 1nM IL-6 for 4hr _vs_ 0hr		Primary mouse hepatocytes stimulated with 1nM IL-6 for 4hr _vs_ 0hr	RNA expression	Affymetrix GeneChip Mouse MG_430 2.0	0	1	Cytokine	Interleukin-6	0	0	#N/A	0	Protein treatment	#N/A	Hepatocytes	-4.02687
GSE21048_Mouse liver 180min after administration of 1mg per kg prednisolone - GR-dim mutant _vs_ wildtype		Mouse liver 180min after administration of 1mg per kg prednisolone - GR-dim mutant _vs_ wildtype	RNA expression	Affymetrix GeneChip Mouse MG_430 2.0	0	0	Gene	Nr3c1	0	Knockout/knockdown	50-24-8	NR3C1	Gene mutation	#N/A	Liver	-0.293794
GSE21048_Mouse liver 180min after administration of vehicle - GR-dim mutant _vs_ wildtype		Mouse liver 180min after administration of vehicle - GR-dim mutant _vs_ wildtype	RNA expression	Affymetrix GeneChip Mouse MG_430 2.0	0	0	Gene	Nr3c1	0	Knockout/knockdown	#N/A	NR3C1	Gene mutation	#N/A	Liver	-0.742802
GSE21211_Liver from mice fed Western diet supplemented with fenofibrate for 4wk _vs_ not supplemented		Liver from mice fed Western diet supplemented with fenofibrate for 4wk _vs_ not supplemented	RNA expression	Affymetrix GeneChip Mouse MG_430 2.0	0	0	Chemical	Fenofibrate	0	0	49562-28-9	#N/A	#N/A	High fat diet	Liver	38.1308
GSE21224_Livers from C57BL6 mice at P32 _vs_ E19		Livers from C57BL6 mice at P32 _vs_ E19	RNA expression	Affymetrix GeneChip Mouse MG_430 2.0	0	0	Lifestage	Development	0	0	#N/A	#N/A	#N/A	#N/A	Liver	3.1549
GSE21224_Livers from C57BL6 mice at P32 _vs_ P7		Livers from C57BL6 mice at P32 _vs_ P7	RNA expression	Affymetrix GeneChip Mouse MG_430 2.0	0	0	Lifestage	Development	0	0	#N/A	#N/A	#N/A	#N/A	Liver	0
GSE21224_Livers from C57BL6 mice at P67 _vs_ E19		Livers from C57BL6 mice at P67 _vs_ E19	RNA expression	Affymetrix GeneChip Mouse MG_430 2.0	0	0	Lifestage	Development	0	0	#N/A	#N/A	#N/A	#N/A	Liver	2.02228
GSE21224_Livers from C57BL6 mice at P67 _vs_ P32		Livers from C57BL6 mice at P67 _vs_ P32	RNA expression	Affymetrix GeneChip Mouse MG_430 2.0	0	0	Lifestage	Development	0	0	#N/A	#N/A	#N/A	#N/A	Liver	-0.710857
GSE21224_Livers from C57BL6 mice at P67 _vs_ P7		Livers from C57BL6 mice at P67 _vs_ P7	RNA expression	Affymetrix GeneChip Mouse MG_430 2.0	0	0	Lifestage	Development	0	0	#N/A	#N/A	#N/A	#N/A	Liver	-0.922996
GSE21224_Livers from C57BL6 mice at P7 _vs_ E19		Livers from C57BL6 mice at P7 _vs_ E19	RNA expression	Affymetrix GeneChip Mouse MG_430 2.0	0	0	Lifestage	Development	0	0	#N/A	#N/A	#N/A	#N/A	Liver	3.69897
GSE21716_Livers from C57Bl6J mice at 12mo (middle age) _vs_ 6mo (young adult)		Livers from C57Bl6J mice at 12mo (middle age) _vs_ 6mo (young adult)	RNA expression	Affymetrix GeneChip Mouse MG_430 2.0	0	0	Lifestage	Aging	0	0	#N/A	#N/A	#N/A	#N/A	Liver	-2.36653
GSE21716_Livers from C57Bl6J mice at 18mo (old age) _vs_ 6mo (young adult)		Livers from C57Bl6J mice at 18mo (old age) _vs_ 6mo (young adult)	RNA expression	Affymetrix GeneChip Mouse MG_430 2.0	0	0	Lifestage	Aging	0	0	#N/A	#N/A	#N/A	#N/A	Liver	-0.453457
GSE21716_Livers from C57Bl6J mice at 24mo (old age) _vs_ 6mo (young adult)		Livers from C57Bl6J mice at 24mo (old age) _vs_ 6mo (young adult)	RNA expression	Affymetrix GeneChip Mouse MG_430 2.0	0	0	Lifestage	Aging	0	0	#N/A	#N/A	#N/A	#N/A	Liver	-1.65758
GSE21716_Livers from CH3 mice at P32 _vs_ E19		Livers from CH3 mice at P32 _vs_ E19	RNA expression	Affymetrix GeneChip Mouse MG_430 2.0	0	0	Lifestage	Development	0	0	#N/A	#N/A	#N/A	#N/A	Liver	2.16749
GSE21716_Livers from CH3 mice at P67 _vs_ E19		Livers from CH3 mice at P67 _vs_ E19	RNA expression	Affymetrix GeneChip Mouse MG_430 2.0	0	0	Lifestage	Development	0	0	#N/A	#N/A	#N/A	#N/A	Liver	2.88606
GSE21836_Liver of mice 24hr after median and left lateral lobe hepatectomy -Tob1 Null _vs_ wildtype		Liver of mice 24hr after median and left lateral lobe hepatectomy -Tob1 null _vs_ wildtype	RNA expression	Affymetrix GeneChip Mouse MG_430 2.0	0	0	Gene	Tob1	0	Knockout/knockdown	#N/A	TOB1	Gene knockout	Injury of liver	Liver	0.502932
GSE21836_Liver of mice -Tob1 Null _vs_ wildtype		Liver of mice -Tob1 null _vs_ wildtype	RNA expression	Affymetrix GeneChip Mouse MG_430 2.0	0	0	Gene	Tob1	0	Knockout/knockdown	#N/A	TOB1	Gene knockout	#N/A	Liver	-1.21112
GSE21836_Liver of Tob1 Null mice 24hr after median and left lateral lobe hepatectomy _vs_ no surgery		Liver of Tob1 null mice 24hr after median and left lateral lobe hepatectomy _vs_ no surgery	RNA expression	Affymetrix GeneChip Mouse MG_430 2.0	0	0	Stress/Injury	Partial hepatectomy	0	Knockout/knockdown	#N/A	TOB1	Gene knockout	Injury of liver	Liver	0
GSE21836_Liver of wildtype mice 24hr after median and left lateral lobe hepatectomy _vs_ no surgery		Liver of wildtype mice 24hr after median and left lateral lobe hepatectomy _vs_ no surgery	RNA expression	Affymetrix GeneChip Mouse MG_430 2.0	0	0	Stress/Injury	SHAM_PHX	0	0	#N/A	#N/A	#N/A	Injury of liver	#N/A	2.69897
GSE22009_Liver from gp130 Null mice - 12hr after sepsis induction _vs_ untreated		Liver from gp130 null mice - 12hr after sepsis induction _vs_ untreated	RNA expression	Affymetrix GeneChip Mouse MG_430 2.0	0	0	Infection	Caecal ligation and puncture	0	Knockout/knockdown	#N/A	IL6ST	Gene knockout	Systemic infection	Liver	4.23657
GSE22009_Liver from mice 12hr after sepsis induction - gp130 Null _vs_ wildtype		Liver from mice 12hr after sepsis induction - gp130 null _vs_ wildtype	RNA expression	Affymetrix GeneChip Mouse MG_430 2.0	0	0	Gene	Il6st	Gene knockout	Knockout/knockdown	#N/A	IL6ST	Gene knockout	Systemic infection	Liver	4.42022
GSE22009_Liver from wildtype mice - 12hr after sepsis induction _vs_ untreated		Liver from wildtype mice - 12hr after sepsis induction _vs_ untreated	RNA expression	Affymetrix GeneChip Mouse MG_430 2.0	0	0	Infection	Caecal ligation and puncture	0	0	#N/A	#N/A	#N/A	Systemic infection	Liver	-1.18111
GSE22506_Liver of GHSR KO mice + intraperitoneal injection of UAG _vs_ of saline control		Liver of GHSR KO mice + intraperitoneal injection of UAG _vs_ of saline control	RNA expression	Affymetrix GeneChip Mouse MG_430 2.0	0	0	Gene	Ghsr	0	Knockout/knockdown	304853-26-7	GHSR	Gene knockout	#N/A	#N/A	0.459671
GSE22871_Livers from 6-9mo mice given 10mg/kg PFOS for 7d - PPARalpha-Null _vs_ wildtype		Livers from 6-9mo mice given 10mg/kg PFOS for 7d - PPARalpha-null _vs_ wildtype	RNA expression	Affymetrix GeneChip Mouse MG_430 2.0	0	0	Gene	PPARA	0	Knockout/knockdown	#N/A	PPARA	Gene knockout	#N/A	#N/A	-22.585
GSE22871_Livers from 6-9mo mice given 3mg/kg PFOS for 7d - PPARalpha-Null _vs_ wildtype		Livers from 6-9mo mice given 3mg/kg PFOS for 7d - PPARalpha-null _vs_ wildtype	RNA expression	Affymetrix GeneChip Mouse MG_430 2.0	0	0	Gene	PPARA	0	Knockout/knockdown	#N/A	PPARA	Gene knockout	#N/A	Liver	-9.27572
GSE22871_Livers from 6-9mo PPARalpha-Null mice given 10mg/kg PFOS for 7d _vs_ untreated		Livers from 6-9mo PPARalpha-null mice given 10mg/kg PFOS for 7d _vs_ untreated	RNA expression	Affymetrix GeneChip Mouse MG_430 2.0	0	0	Chemical	Perfluorooctane sulfonate	0	Knockout/knockdown	#N/A	PPARA	Gene knockout	#N/A	Liver	0.34304
GSE22871_Livers from 6-9mo PPARalpha-Null mice given 3mg/kg PFOS for 7d _vs_ untreated		Livers from 6-9mo PPARalpha-null mice given 3mg/kg PFOS for 7d _vs_ untreated	RNA expression	Affymetrix GeneChip Mouse MG_430 2.0	0	0	Chemical	Perfluorooctane sulfonate	0	Knockout/knockdown	#N/A	PPARA	Gene knockout	#N/A	#N/A	0.246187
GSE22871_Livers from 6-9mo untreated mice - PPARalpha-Null _vs_ wildtype		Livers from 6-9mo untreated mice - PPARalpha-null _vs_ wildtype	RNA expression	Affymetrix GeneChip Mouse MG_430 2.0	0	0	Gene	PPARA	0	Knockout/knockdown	#N/A	PPARA	Gene knockout	#N/A	Liver	-1.86967
GSE22871_Livers from 6-9mo wildtype mice given 10mg/kg PFOS for 7d _vs_ untreated		Livers from 6-9mo wildtype mice given 10mg/kg PFOS for 7d _vs_ untreated	RNA expression	Affymetrix GeneChip Mouse MG_430 2.0	0	0	Chemical	Perfluorooctane sulfonate	0	0	#N/A	#N/A	#N/A	#N/A	Liver	27.0506
GSE22871_Livers from 6-9mo wildtype mice given 3mg/kg PFOS for 7d _vs_ untreated		Livers from 6-9mo wildtype mice given 3mg/kg PFOS for 7d _vs_ untreated	RNA expression	Affymetrix GeneChip Mouse MG_430 2.0	0	0	Chemical	Perfluorooctane sulfonate	0	0	#N/A	#N/A	#N/A	#N/A	#N/A	11.7696
GSE22873_Livers after 85% resection in 10-12wk old mice - Ager + Myd88 double knockout _vs_ wildtype		Livers after 85% resection in 10-12wk old mice - Ager + Myd88 double knockout _vs_ wildtype	RNA expression	Affymetrix GeneChip Mouse MG_430 2.0	0	0	Gene	Ager, Myd88	0	Knockout/knockdown	#N/A	AGER	Gene knockout	Injury of liver	#N/A	-1.42713
GSE22873_Livers after 85% resection in 10-12wk old mice - Ager knockout _vs_ wildtype		Livers after 85% resection in 10-12wk old mice - Ager knockout _vs_ wildtype	RNA expression	Affymetrix GeneChip Mouse MG_430 2.0	0	0	Gene	AGER	0	Knockout/knockdown	#N/A	AGER	Gene knockout	Injury of liver	#N/A	-1.5784
GSE22873_Livers after 85% resection in 10-12wk old mice - Myd88 knockout _vs_ wildtype		Livers after 85% resection in 10-12wk old mice - Myd88 knockout _vs_ wildtype	RNA expression	Affymetrix GeneChip Mouse MG_430 2.0	0	0	Gene	Myd88	0	Knockout/knockdown	#N/A	MYD88	Gene knockout	Injury of liver	#N/A	0
GSE22879_Liver from mice 48hr after partial hepatectomy _vs_ sham operation		Liver from mice 48hr after partial hepatectomy _vs_ sham operation	RNA expression	Affymetrix GeneChip Mouse MG_430 2.0	0	0	Stress/Injury	Partial hepatectomy	0	0	#N/A	#N/A	#N/A	Injury of liver	Liver	-0.911864
GSE22940_Liver of humanized mice expressing ApoE*3L-CETP on high fat western diet + PFHxS 4-6wk _vs_ PFBS	22	Liver of humanized mice expressing ApoE*3L-CETP on high fat western diet + PFHxS 4-6wk _vs_ PFBS	RNA expression	Affymetrix GeneChip Mouse MG_430 2.0	0	0	Chemical	Perfluorobutanesulfonic acid	0	Overexpression	#N/A	APOE	Mutation - hypomorphic	High fat diet	Liver	11.0088
GSE22940_Liver of humanized mice expressing ApoE*3L-CETP on high fat western diet + PFOS 4-6wk _vs_ PFBS	22	Liver of humanized mice expressing ApoE*3L-CETP on high fat western diet + PFOS 4-6wk _vs_ PFBS	RNA expression	Affymetrix GeneChip Mouse MG_430 2.0	0	0	Chemical	Perfluorooctane sulfonate	0	Overexpression	#N/A	APOE	Mutation - hypomorphic	High fat diet	Liver	10.5376
GSE23337_Liver of ob/ob mice on 28d diet of conjugated linoleic acid - high level _vs_ low level		Liver of ob/ob mice on 28d diet of conjugated linoleic acid - high level _vs_ low level	RNA expression	Affymetrix GeneChip Mouse MG_430 2.0	0	0	Diet	Linoleic Acids, Conjugated	22	Knockout/knockdown	#N/A	LEP	Gene mutation	Diabetes mellitus	Liver	-0.831208
GSE23408_Liver of 28wk old mice - Gauchers disease model GBA-D409V _vs_ wildtype		Liver of 28wk old mice - Gauchers disease model GBA-D409V _vs_ wildtype	RNA expression	Affymetrix GeneChip Mouse MG_430 2.0	0	0	Gene	Gba	0	Mutant	#N/A	GBA	Gene mutation	Gaucher's disease	Liver	-0.644548
GSE23408_Liver of 28wk old mice - Gauchers disease model GBA-V394L homozygote _vs_ wildtype		Liver of 28wk old mice - Gauchers disease model GBA-V394L homozygote _vs_ wildtype	RNA expression	Affymetrix GeneChip Mouse MG_430 2.0	0	0	Gene	Gba	0	Mutant	#N/A	GBA	Gene mutation	Gaucher's disease	Liver	-1.451
GSE23408_Liver of Gauchers disease mouse model GBA-D409V Null 12wk old _vs_ 4wk old		Liver of Gauchers disease mouse model GBA-D409V null 12wk old _vs_ 4wk old	RNA expression	Affymetrix GeneChip Mouse MG_430 2.0	0	0	Lifestage	Development	0	Mutant	#N/A	GBA	Gene mutation	Gaucher's disease	Liver	0
GSE23408_Liver of Gauchers disease mouse model GBA-D409V Null 18wk old _vs_ 4wk old		Liver of Gauchers disease mouse model GBA-D409V null 18wk old _vs_ 4wk old	RNA expression	Affymetrix GeneChip Mouse MG_430 2.0	0	0	Lifestage	Development	0	Mutant	#N/A	GBA	Gene mutation	Gaucher's disease	Liver	-0.555799
GSE23408_Liver of Gauchers disease mouse model GBA-D409V Null 28wk old _vs_ 4wk old		Liver of Gauchers disease mouse model GBA-D409V null 28wk old _vs_ 4wk old	RNA expression	Affymetrix GeneChip Mouse MG_430 2.0	0	0	Lifestage	Development	0	Mutant	#N/A	GBA	Gene mutation	Gaucher's disease	Liver	-0.686344
GSE23408_Liver of Gauchers disease mouse model GBA-V394L homozygote 12wk old _vs_ 4wk old		Liver of Gauchers disease mouse model GBA-V394L homozygote 12wk old _vs_ 4wk old	RNA expression	Affymetrix GeneChip Mouse MG_430 2.0	0	0	Lifestage	Development	0	Mutant	#N/A	GBA	Gene mutation	Gaucher's disease	#N/A	-0.926648
GSE23408_Liver of Gauchers disease mouse model GBA-V394L homozygote 18wk old _vs_ 4wk old		Liver of Gauchers disease mouse model GBA-V394L homozygote 18wk old _vs_ 4wk old	RNA expression	Affymetrix GeneChip Mouse MG_430 2.0	0	0	Lifestage	Development	0	Mutant	#N/A	GBA	Gene mutation	Gaucher's disease	Liver	-0.533429
GSE23408_Liver of Gauchers disease mouse model GBA-V394L homozygote 28wk old _vs_ 4wk old		Liver of Gauchers disease mouse model GBA-V394L homozygote 28wk old _vs_ 4wk old	RNA expression	Affymetrix GeneChip Mouse MG_430 2.0	0	0	Lifestage	Development	0	Mutant	#N/A	GBA	Gene mutation	Gaucher's disease	#N/A	-0.527097
GSE23780_Liver of beta-secretase inhibitor treated mice - PXR Null C57Bl6NTac mice _vs_ wildtype C57BL6		Liver of beta-secretase inhibitor treated mice - PXR null C57Bl6NTac mice _vs_ wildtype C57BL6	RNA expression	Affymetrix GeneChip Mouse MG_430 2.0	0	0	Gene	Pxr	0	Knockout/knockdown	#N/A	NR1I2	Gene knockout	#N/A	Liver	-0.328827
GSE23780_Liver of C57BL6 mice - beta-secretase inhibitor treated _vs_ vehicle treated		Liver of C57BL6 mice - beta-secretase inhibitor treated _vs_ vehicle treated	RNA expression	Affymetrix GeneChip Mouse MG_430 2.0	0	0	Chemical	Compound 13	0	0	#N/A	#N/A	#N/A	#N/A	Liver	0.653647
GSE23780_Liver of PXR Null C57Bl6NTac mice - beta-secretase inhibitor treated _vs_ vehicle treated		Liver of PXR null C57Bl6NTac mice - beta-secretase inhibitor treated _vs_ vehicle treated	RNA expression	Affymetrix GeneChip Mouse MG_430 2.0	0	0	Chemical	Compound 13	0	Knockout/knockdown	#N/A	NR1I2	Gene knockout	#N/A	Liver	1.69465
GSE23800_CEBPa-EYFP- HSC (lineage- Sca1+ c-kit+) from fetal liver - CEBPa-Null _vs_ wildtype		CEBPa-EYFP- HSC (lineage- Sca1+ c-kit+) from fetal liver - CEBPa-null _vs_ wildtype	RNA expression	Affymetrix GeneChip Mouse MG_430 2.0	0	0	Gene	CEBPA	Conditional gene knockout	Knockout/knockdown	#N/A	CEBPA	Conditional gene knockout	#N/A	Fetus	0
GSE23800_CEBPa-EYFP+ HSC (lineage- Sca1+ c-kit+) from fetal liver - CEBPa-Null _vs_ wildtype		CEBPa-EYFP+ HSC (lineage- Sca1+ c-kit+) from fetal liver - CEBPa-null _vs_ wildtype	RNA expression	Affymetrix GeneChip Mouse MG_430 2.0	0	0	Gene	CEBPA	Conditional gene knockout	Knockout/knockdown	#N/A	CEBPA	Conditional gene knockout	#N/A	Fetus	0
GSE23800_HSC (lineage- Sca1+ c-kit+) from fetal liver of CEBPa-Null mice - CEBPa-EYFP+ _vs_ CEBPa-EYFP-		HSC (lineage- Sca1+ c-kit+) from fetal liver of CEBPa-null mice - CEBPa-EYFP+ _vs_ CEBPa-EYFP-	RNA expression	Affymetrix GeneChip Mouse MG_430 2.0	0	1	Cell comparison	0	Cell marker - positive	0	#N/A	0	Cell marker - positive	#N/A	Fetus	-0.253677
GSE23895_Liver from mice fed Se deficient diet 35d supplemented with 0.2ug-g selenite _vs_ no supplement		Liver from mice fed Se deficient diet 35d supplemented with 0.2ug-g selenite _vs_ no supplement	RNA expression	Affymetrix GeneChip Mouse MG_430 2.0	0	0	Diet	Selenium	0	0	10102-18-8	#N/A	#N/A	#N/A	Liver	-1.18111
GSE24031_Liver from C57BL/6J mice fed low fat diet for 21wk - benign hepatic steatosis _vs_ normal liver	22	Liver from C57BL/6J mice fed low fat diet for 21wk - benign hepatic steatosis _vs_ normal liver	RNA expression	Affymetrix GeneChip Mouse MG_430 2.0	0	0	Diet	Steatosis	0	0	#N/A	#N/A	#N/A	Steatosis of liver	Liver	1.32975
GSE24203_Remnant liver sample 24hr after extended liver resection in mice overexpressing A20 _vs_ beta-gal		Remnant liver sample 24hr after extended liver resection in mice overexpressing A20 _vs_ beta-gal	RNA expression	Affymetrix GeneChip Mouse MG_430 2.0	0	0	Gene	TNFAIP3	0	Overexpression	#N/A	TNFAIP3	Constitutive gene expression	Injury of liver	Liver	-0.686766
GSE24203_Resected liver sample during extended liver resection in mice overexpressing A20 _vs_ beta-gal		Resected liver sample during extended liver resection in mice overexpressing A20 _vs_ beta-gal	RNA expression	Affymetrix GeneChip Mouse MG_430 2.0	0	0	Gene	TNFAIP3	Constitutive gene expression	Overexpression	#N/A	TNFAIP3	Constitutive gene expression	#N/A	Liver	0
GSE2433_Liver megakaryocyte progenitors of E12.5 embryos - N-term deletion of GATA1 _vs_ wildtype		Liver megakaryocyte progenitors of E12.5 embryos - N-term deletion of GATA1 _vs_ wildtype	RNA expression	Affymetrix GeneChip Mouse MG_430 2.0	0	1	Gene	GATA1	Mutation - hypomorphic	Knockout/knockdown	#N/A	GATA1	Mutation - hypomorphic	#N/A	#N/A	0
GSE2433_Liver megakaryocytes of E12.5 embryos - GATA1 truncation mutant _vs_ N-term deletion of GATA1		Liver megakaryocytes of E12.5 embryos - GATA1 truncation mutant _vs_ N-term deletion of GATA1	RNA expression	Affymetrix GeneChip Mouse MG_430 2.0	0	1	Gene	GATA1	Mutation - hypomorphic	Knockout/knockdown	#N/A	GATA1	Mutation - hypomorphic	#N/A	Liver	-0.581367
GSE2433_Liver megakaryocytes of E12.5 embryos - GATA1 truncation mutant _vs_ wildtype		Liver megakaryocytes of E12.5 embryos - GATA1 truncation mutant _vs_ wildtype	RNA expression	Affymetrix GeneChip Mouse MG_430 2.0	0	1	Gene	GATA1	Mutation - hypomorphic	Knockout/knockdown	#N/A	GATA1	Mutation - hypomorphic	#N/A	#N/A	0
GSE2433_Liver megakaryocytes of E12.5 embryos - N-term deletion of GATA1 _vs_ wildtype		Liver megakaryocytes of E12.5 embryos - N-term deletion of GATA1 _vs_ wildtype	RNA expression	Affymetrix GeneChip Mouse MG_430 2.0	0	1	Gene	GATA1	Mutation - hypomorphic	Knockout/knockdown	#N/A	GATA1	Mutation - hypomorphic	#N/A	Liver	0
GSE24451_Liver from 21d old ACBP knockout mice _vs_ wildtype		Liver from 21d old ACBP knockout mice _vs_ wildtype	RNA expression	Affymetrix GeneChip Mouse MG_430 2.0	0	0	Gene	Dbi	0	Knockout/knockdown	#N/A	DBI	Gene knockout	#N/A	Liver	3.52288
GSE24461_Liver of 6wk old male C57BL6 Alfp-Cre inducible mice - p14 knockout _vs_ wildtype		Liver of 6wk old male C57BL6 Alfp-Cre inducible mice - p14 knockout _vs_ wildtype	RNA expression	Affymetrix GeneChip Mouse MG_430 2.0	1	0	Gene	Lamtor2	0	Knockout/knockdown	#N/A	ROBLD3	Gene knockout	#N/A	Liver	1.52143
GSE24614_Liver of fetal mice (E14.5) with a knockin of beta-globin LCR in the Rad23a locus _vs_ wildtype		Liver of fetal mice (E14.5) with a knockin of beta-globin LCR in the Rad23a locus _vs_ wildtype	RNA expression	Affymetrix GeneChip Mouse MG_430 2.0	0	0	Gene	hLCR	0	Knockin	#N/A	RAD23A	Ectopic gene expression	#N/A	Fetus	0.225994
GSE24637_Liver of TALLYHO x C57BL6 F2 Type 2 diabetic mice at 24wk - high triglycerides _vs_ low		Liver of TALLYHO x C57BL6 F2 Type 2 diabetic mice at 24wk - high triglycerides _vs_ low	RNA expression	Affymetrix GeneChip Mouse MG_430 2.0	0	0	Gene	Unknown	0	Knockout/knockdown	#N/A	Tallyho	#N/A	Diabetes mellitus type 2	Liver	0.27597
GSE24971_Liver of male mice 24hr after i.p. injection of 4.5g/kg hepatoxin GalN _vs_ saline		Liver of male mice 24hr after i.p. injection of 4.5g/kg hepatoxin GalN _vs_ saline	RNA expression	Affymetrix GeneChip Mouse MG_430 2.0	1	0	Chemical	Galactosamine	0	0	7535-00-4	#N/A	#N/A	#N/A	#N/A	-0.621784
GSE24971_Liver of male mice 48hr after i.p. injection of 4.5g/kg hepatoxin GalN _vs_ saline		Liver of male mice 48hr after i.p. injection of 4.5g/kg hepatoxin GalN _vs_ saline	RNA expression	Affymetrix GeneChip Mouse MG_430 2.0	1	0	Chemical	Galactosamine	0	0	7535-00-4	#N/A	#N/A	#N/A	#N/A	5.46852
GSE2527_Fetal liver megarkaryocytes with Gata-1 promotor mutation knocking down expressing _vs_ wildtype		Fetal liver megarkaryocytes with Gata-1 promotor mutation knocking down expressing _vs_ wildtype	RNA expression	Affymetrix GeneChip Mouse MG_430 2.0	0	0	Gene	GATA1	Mutation - hypomorphic	Knockout/knockdown	#N/A	GATA1	Mutation - hypomorphic	#N/A	Fetus	-1.18509
GSE25616_Livers from QSi5 mice on controlled diet until peak lactation - low glycemic index _vs_ high		Livers from QSi5 mice on controlled diet until peak lactation - low glycemic index _vs_ high	RNA expression	Affymetrix GeneChip Mouse MG_430 2.0	0	0	Diet	HGIvLGI (not defined)	0	0	#N/A	#N/A	#N/A	Calorie overload	#N/A	0.329383
GSE26151_CFU-E progenitor cells from liver of E13.5 embryos + 14hr 0.5U/ml EPO _vs_ 0hr controls		CFU-E progenitor cells from liver of E13.5 embryos + 14hr 0.5U/ml EPO _vs_ 0hr controls	RNA expression	Affymetrix GeneChip Mouse MG_430 2.0	0	1	Hormone	EPO protein, human	0	0	#N/A	0	Protein treatment	#N/A	#N/A	-2.34679
GSE26151_CFU-E progenitor cells from liver of E13.5 embryos + 19hr 0.5U/ml EPO _vs_ 0hr controls		CFU-E progenitor cells from liver of E13.5 embryos + 19hr 0.5U/ml EPO _vs_ 0hr controls	RNA expression	Affymetrix GeneChip Mouse MG_430 2.0	0	1	Hormone	EPO protein, human	0	0	#N/A	0	Protein treatment	#N/A	Embryonic Structures	-2.92082
GSE26151_CFU-E progenitor cells from liver of E13.5 embryos + 1hr 0.5U/ml EPO _vs_ 0hr controls		CFU-E progenitor cells from liver of E13.5 embryos + 1hr 0.5U/ml EPO _vs_ 0hr controls	RNA expression	Affymetrix GeneChip Mouse MG_430 2.0	0	1	Hormone	EPO protein, human	0	0	#N/A	0	Protein treatment	#N/A	Embryonic Structures	-0.47379
GSE26151_CFU-E progenitor cells from liver of E13.5 embryos + 24hr 0.5U/ml EPO _vs_ 0hr controls		CFU-E progenitor cells from liver of E13.5 embryos + 24hr 0.5U/ml EPO _vs_ 0hr controls	RNA expression	Affymetrix GeneChip Mouse MG_430 2.0	0	1	Hormone	EPO protein, human	0	0	#N/A	0	Protein treatment	#N/A	Embryonic Structures	-2.79588
GSE26151_CFU-E progenitor cells from liver of E13.5 embryos + 2hr 0.5U/ml EPO _vs_ 0hr controls		CFU-E progenitor cells from liver of E13.5 embryos + 2hr 0.5U/ml EPO _vs_ 0hr controls	RNA expression	Affymetrix GeneChip Mouse MG_430 2.0	0	1	Hormone	EPO protein, human	0	0	#N/A	0	Protein treatment	#N/A	Embryonic Structures	-1.16052
GSE26151_CFU-E progenitor cells from liver of E13.5 embryos + 3hr 0.5U/ml EPO _vs_ 0hr controls		CFU-E progenitor cells from liver of E13.5 embryos + 3hr 0.5U/ml EPO _vs_ 0hr controls	RNA expression	Affymetrix GeneChip Mouse MG_430 2.0	0	1	Hormone	EPO protein, human	0	0	#N/A	0	Protein treatment	#N/A	#N/A	-0.571379
GSE26151_CFU-E progenitor cells from liver of E13.5 embryos + 4hr 0.5U/ml EPO _vs_ 0hr controls		CFU-E progenitor cells from liver of E13.5 embryos + 4hr 0.5U/ml EPO _vs_ 0hr controls	RNA expression	Affymetrix GeneChip Mouse MG_430 2.0	0	1	Hormone	EPO protein, human	0	0	#N/A	0	Protein treatment	#N/A	Embryonic Structures	-1.3019
GSE26151_CFU-E progenitor cells from liver of E13.5 embryos + 5hr 0.5U/ml EPO _vs_ 0hr controls		CFU-E progenitor cells from liver of E13.5 embryos + 5hr 0.5U/ml EPO _vs_ 0hr controls	RNA expression	Affymetrix GeneChip Mouse MG_430 2.0	0	1	Hormone	EPO protein, human	0	0	#N/A	0	Protein treatment	#N/A	Embryonic Structures	-0.499901
GSE26151_CFU-E progenitor cells from liver of E13.5 embryos + 6hr 0.5U/ml EPO _vs_ 0hr controls		CFU-E progenitor cells from liver of E13.5 embryos + 6hr 0.5U/ml EPO _vs_ 0hr controls	RNA expression	Affymetrix GeneChip Mouse MG_430 2.0	0	1	Hormone	EPO protein, human	0	0	#N/A	0	Protein treatment	#N/A	Embryonic Structures	-1.02641
GSE26151_CFU-E progenitor cells from liver of E13.5 embryos + 7hr 0.5U/ml EPO _vs_ 0hr controls		CFU-E progenitor cells from liver of E13.5 embryos + 7hr 0.5U/ml EPO _vs_ 0hr controls	RNA expression	Affymetrix GeneChip Mouse MG_430 2.0	0	1	Hormone	EPO protein, human	0	0	#N/A	0	Protein treatment	#N/A	Embryonic Structures	-1.66959
GSE26151_CFU-E progenitor cells from liver of E13.5 embryos + 8hr 0.5U/ml EPO _vs_ 0hr controls		CFU-E progenitor cells from liver of E13.5 embryos + 8hr 0.5U/ml EPO _vs_ 0hr controls	RNA expression	Affymetrix GeneChip Mouse MG_430 2.0	0	1	Hormone	EPO protein, human	0	0	#N/A	0	Protein treatment	#N/A	Embryonic Structures	-1.52578
GSE26151_CFU-E progenitor cells from liver of E13.5 embryos cultured 1hr _vs_ 0hr controls		CFU-E progenitor cells from liver of E13.5 embryos cultured 1hr _vs_ 0hr controls	RNA expression	Affymetrix GeneChip Mouse MG_430 2.0	0	1	Cell comparison	0	0	0	#N/A	#N/A	#N/A	#N/A	Embryonic Structures	-0.311047
GSE26151_CFU-E progenitor cells from liver of E13.5 embryos cultured 2hr _vs_ 0hr controls		CFU-E progenitor cells from liver of E13.5 embryos cultured 2hr _vs_ 0hr controls	RNA expression	Affymetrix GeneChip Mouse MG_430 2.0	0	1	Cell comparison	0	0	0	#N/A	#N/A	#N/A	#N/A	Embryonic Structures	-1.36051
GSE26151_CFU-E progenitor cells from liver of E13.5 embryos cultured 3hr _vs_ 0hr controls		CFU-E progenitor cells from liver of E13.5 embryos cultured 3hr _vs_ 0hr controls	RNA expression	Affymetrix GeneChip Mouse MG_430 2.0	0	1	Cell comparison	0	0	0	#N/A	#N/A	#N/A	#N/A	Embryonic Structures	-2.56864
GSE26151_CFU-E progenitor cells from liver of E13.5 embryos cultured 4hr _vs_ 0hr controls		CFU-E progenitor cells from liver of E13.5 embryos cultured 4hr _vs_ 0hr controls	RNA expression	Affymetrix GeneChip Mouse MG_430 2.0	0	1	Cell comparison	0	0	0	#N/A	#N/A	#N/A	#N/A	Embryonic Structures	-2.22185
GSE26151_CFU-E progenitor cells from liver of E13.5 embryos cultured 5hr _vs_ 0hr controls		CFU-E progenitor cells from liver of E13.5 embryos cultured 5hr _vs_ 0hr controls	RNA expression	Affymetrix GeneChip Mouse MG_430 2.0	0	1	Cell comparison	0	0	0	#N/A	#N/A	#N/A	#N/A	Embryonic Structures	-2.55284
GSE26151_CFU-E progenitor cells from liver of E13.5 embryos cultured 6hr _vs_ 0hr controls		CFU-E progenitor cells from liver of E13.5 embryos cultured 6hr _vs_ 0hr controls	RNA expression	Affymetrix GeneChip Mouse MG_430 2.0	0	1	Cell comparison	0	0	0	#N/A	#N/A	#N/A	#N/A	Embryonic Structures	-2.67778
GSE26151_CFU-E progenitor cells from liver of E13.5 embryos cultured 7hr _vs_ 0hr controls		CFU-E progenitor cells from liver of E13.5 embryos cultured 7hr _vs_ 0hr controls	RNA expression	Affymetrix GeneChip Mouse MG_430 2.0	0	1	Cell comparison	0	0	0	#N/A	#N/A	#N/A	#N/A	Embryonic Structures	-2.63827
GSE26225_Liver of 9mo old AxB F1 male mice - resistant (B6AF1) _vs_ susceptible (AB6F1) to NAFLD		Liver of 9mo old AxB F1 male mice - resistant (B6AF1) _vs_ susceptible (AB6F1) to NAFLD	RNA expression	Affymetrix GeneChip Mouse MG_430 2.0	1	0	Strain	0	0	0	#N/A	#N/A	#N/A	Non-alcoholic fatty liver	Liver	0
GSE26538_Spontaneous hepatocellular carcinoma from B6C3F1 mice _vs_ normal liver tissue		Spontaneous hepatocellular carcinoma from B6C3F1 mice _vs_ normal liver tissue	RNA expression	Affymetrix GeneChip Mouse MG_430 2.0	0	0	Tumor	Liver tumor	0	0	#N/A	#N/A	#N/A	Liver cell carcinoma (clinical)	Liver	-2.3279
GSE26697_Liver of mice after 1.5hr hemorrhagic shock + severe trauma _vs_ control_GPL1261		Liver of mice after 1.5hr hemorrhagic shock + severe trauma _vs_ control_GPL1261	RNA expression	Affymetrix GeneChip Mouse MG_430 2.0	0	0	Stress/Injury	hemorrhagic shock + severe trauma	0	0	#N/A	#N/A	#N/A	Shock	Liver	-0.221415
GSE26697_Liver of mice after 1.5hr hemorrhagic shock + severe trauma + 1hr resuscitation _vs_ control_GPL1261		Liver of mice after 1.5hr hemorrhagic shock + severe trauma + 1hr resuscitation _vs_ control_GPL1261	RNA expression	Affymetrix GeneChip Mouse MG_430 2.0	0	0	Stress/Injury	hemorrhagic shock + severe trauma + 1hr	0	0	#N/A	#N/A	#N/A	Shock	Liver	-1.52288
GSE26697_Liver of mice after 1.5hr hemorrhagic shock + severe trauma + 4.5hr resuscitation _vs_ ctrl_GPL1261		Liver of mice after 1.5hr hemorrhagic shock + severe trauma + 4.5hr resuscitation _vs_ ctrl_GPL1261	RNA expression	Affymetrix GeneChip Mouse MG_430 2.0	0	0	Stress/Injury	hemorrhagic shock + severe trauma + 4.5hr	0	0	#N/A	#N/A	#N/A	Shock	Liver	-5.50864
GSE26697_Liver of mice after minor trauma _vs_ control_GPL1261		Liver of mice after minor trauma _vs_ control_GPL1261	RNA expression	Affymetrix GeneChip Mouse MG_430 2.0	0	0	Stress/Injury	MINOR	0	0	#N/A	#N/A	#N/A	Traumatic injury	#N/A	0
GSE27038_Liver of 3mo old Ire1a knockout mice - tunicamycin challenged for 8hr _vs_ dextrose control		Liver of 3mo old Ire1a knockout mice - tunicamycin challenged for 8hr _vs_ dextrose control	RNA expression	Affymetrix GeneChip Mouse MG_430 2.0	0	0	Chemical	Tunicamycin	0	Knockout/knockdown	11089-65-9	ERN1	Gene knockout	#N/A	Liver	0.86774
GSE27038_Liver of 3mo old mice treated with dextrose for 8hr - Ire1a knockout _vs_ wildtype		Liver of 3mo old mice treated with dextrose for 8hr - Ire1a knockout _vs_ wildtype	RNA expression	Affymetrix GeneChip Mouse MG_430 2.0	0	0	Gene	Ern1	0	Knockout/knockdown	#N/A	ERN1	Gene knockout	#N/A	Liver	0.669789
GSE27038_Liver of 3mo old wildtype mice - tunicamycin challenged for 8hr _vs_ dextrose control		Liver of 3mo old wildtype mice - tunicamycin challenged for 8hr _vs_ dextrose control	RNA expression	Affymetrix GeneChip Mouse MG_430 2.0	0	0	Chemical	Tunicamycin	0	0	11089-65-9	#N/A	#N/A	#N/A	Liver	-0.632458
GSE27713_Livers of 2mo old B6/129 mice - Mir122 knockout _vs_ wildtype		Livers of 2mo old B6/129 mice - Mir122 knockout _vs_ wildtype	RNA expression	Affymetrix GeneChip Mouse MG_430 2.0	1	0	Gene	Mir122a	0	Knockout/knockdown	#N/A	Mir122a	Irreversible gene knockout	#N/A	#N/A	-0.797512
GSE27720_Liver of 10wk old male mice - liver specific Pex5 KO _vs_ wildtype		Liver of 10wk old male mice - liver specific Pex5 KO _vs_ wildtype	RNA expression	Affymetrix GeneChip Mouse MG_430 2.0	1	0	Gene	Pex5	0	Knockout/knockdown	#N/A	PEX5	Conditional gene knockout	#N/A	#N/A	6.92082
GSE27932_Liver endothelial cells of mice with conditional deletion of FoxO1 FoxO3 FoxO4 _vs_ wildtype		Liver endothelial cells of mice with conditional deletion of FoxO1 FoxO3 FoxO4 _vs_ wildtype	RNA expression	Affymetrix GeneChip Mouse MG_430 2.0	0	1	Gene	Foxo1, Foxo3, Foxo4	0	Knockout/knockdown	#N/A	FOXO1	Gene knockout	#N/A	Endothelial Cells	0.783834
GSE27987_Embryonic fibroblasts from E14.5 fetal livers - CREBBP+/- _vs_ littermate controls		Embryonic fibroblasts from E14.5 fetal livers - CREBBP+/- _vs_ littermate controls	RNA expression	Affymetrix GeneChip Mouse MG_430 2.0	0	0	Gene	CREBBP	Gene mutation	Knockout/knockdown	#N/A	CREBBP	Gene mutation	#N/A	Embryonic Structures	0
GSE27987_Hematopoietic stem cells from E14.5 fetal livers - CDKN1A-/- _vs_ littermate controls		Hematopoietic stem cells from E14.5 fetal livers - CDKN1A-/- _vs_ littermate controls	RNA expression	Affymetrix GeneChip Mouse MG_430 2.0	0	1	Gene	CDKN1A	Gene knockout	Knockout/knockdown	#N/A	CDKN1A	Gene knockout	#N/A	Embryonic Structures	0
GSE27987_Hematopoietic stem cells from E14.5 fetal livers - CREBBP+/- _vs_ littermate controls		Hematopoietic stem cells from E14.5 fetal livers - CREBBP+/- _vs_ littermate controls	RNA expression	Affymetrix GeneChip Mouse MG_430 2.0	0	1	Gene	CREBBP	Gene mutation	Knockout/knockdown	#N/A	CREBBP	Gene mutation	#N/A	Embryonic Structures	0
GSE27987_Hematopoietic stem cells from E14.5 fetal livers - EP300+/- _vs_ littermate controls		Hematopoietic stem cells from E14.5 fetal livers - EP300+/- _vs_ littermate controls	RNA expression	Affymetrix GeneChip Mouse MG_430 2.0	0	1	Gene	EP300	Gene mutation	Knockout/knockdown	#N/A	EP300	Gene mutation	#N/A	Embryonic Structures	0
GSE28559_Liver of Avy/a mice with heavily mottled coat color _vs_ pseudo agouti coat color		Liver of Avy/a mice with heavily mottled coat color _vs_ pseudo agouti coat color	RNA expression	Affymetrix GeneChip Mouse MG_430 2.0	0	0	Gene	a	Gene mutation	Knockout/knockdown	#N/A	a	Gene mutation	#N/A	Liver	0.88306
GSE28559_Liver of Avy/a mice with mottled coat color _vs_ pseudo agouti coat color		Liver of Avy/a mice with mottled coat color _vs_ pseudo agouti coat color	RNA expression	Affymetrix GeneChip Mouse MG_430 2.0	0	0	Gene	a	Gene mutation	Knockout/knockdown	#N/A	a	Gene mutation	#N/A	#N/A	0.803271
GSE28559_Liver of Avy/a mice with slightly mottled coat color _vs_ pseudo agouti coat color		Liver of Avy/a mice with slightly mottled coat color _vs_ pseudo agouti coat color	RNA expression	Affymetrix GeneChip Mouse MG_430 2.0	0	0	Gene	a	Gene mutation	Knockout/knockdown	#N/A	a	Gene mutation	#N/A	Liver	0
GSE28559_Liver of Avy/a mice with yellow coat color _vs_ pseudo agouti coat color		Liver of Avy/a mice with yellow coat color _vs_ pseudo agouti coat color	RNA expression	Affymetrix GeneChip Mouse MG_430 2.0	0	0	Gene	a	Gene mutation	Knockout/knockdown	#N/A	a	Gene mutation	#N/A	Liver	0
GSE29097_Liver of wild mice from a high altitude (3600m) populations _vs_ low altitude (100m) popluations		Liver of wild mice from a high altitude (3600m) populations _vs_ low altitude (100m) popluations	RNA expression	Affymetrix GeneChip Mouse MG_430 2.0	0	0	Stress/Injury	Hypoxia	0	0	#N/A	#N/A	#N/A	#N/A	Liver	-1.81816
GSE29572_Liver of mice fed 3mo diet - 0.29% krill oil _vs_ control (soybean oil)		Liver of mice fed 3mo diet - 0.29% krill oil _vs_ control (soybean oil)	RNA expression	Affymetrix GeneChip Mouse MG_430 2.0	0	0	Diet	Krill oil	0	0	8016-13-5	#N/A	#N/A	#N/A	Liver	0
GSE29572_Liver of mice fed 3mo diet - 0.31% fish oil _vs_ control (soybean oil)		Liver of mice fed 3mo diet - 0.31% fish oil _vs_ control (soybean oil)	RNA expression	Affymetrix GeneChip Mouse MG_430 2.0	0	0	Diet	Fish oil	0	0	8016-13-5	#N/A	#N/A	#N/A	Liver	0
GSE29929_Liver 1mg/kg Tunicamycin treated for 6hr - liver specific PERK KO _vs_ wildtype		Liver 1mg/kg Tunicamycin treated for 6hr - liver specific PERK KO _vs_ wildtype	RNA expression	Affymetrix GeneChip Mouse MG_430 2.0	0	0	Gene	Eif2ak3	0	Knockout/knockdown	11089-65-9	EIF2AK3	Conditional gene knockout	#N/A	#N/A	1.37263
GSE29929_Liver 1mg/kg vehicle control- liver specific PERK KO _vs_ wildtype		Liver 1mg/kg vehicle control- liver specific PERK KO _vs_ wildtype	RNA expression	Affymetrix GeneChip Mouse MG_430 2.0	0	0	Gene	Eif2ak3	0	Knockout/knockdown	#N/A	EIF2AK3	Conditional gene knockout	#N/A	#N/A	-2
GSE29929_Liver wildtype - 1mg/kg Tunicamycin treated for 6hr _vs_ vehicle control		Liver wildtype - 1mg/kg Tunicamycin treated for 6hr _vs_ vehicle control	RNA expression	Affymetrix GeneChip Mouse MG_430 2.0	0	0	Chemical	Tunicamycin	0	0	11089-65-9	#N/A	#N/A	#N/A	#N/A	-1.54668
GSE29929_Liver with liver specific PERK KO - 1mg/kg Tunicamycin treated for 6hr _vs_ vehicle control		Liver with liver specific PERK KO - 1mg/kg Tunicamycin treated for 6hr _vs_ vehicle control	RNA expression	Affymetrix GeneChip Mouse MG_430 2.0	0	0	Chemical	Tunicamycin	0	Knockout/knockdown	11089-65-9	EIF2AK3	Conditional gene knockout	#N/A	#N/A	-1.29671
GSE29975_Megakaryocytes differentiated from fetal liver cells - FOG1[ki/+]-heterozygous _vs_ wildtype		Megakaryocytes differentiated from fetal liver cells - FOG1[ki/+]-heterozygous _vs_ wildtype	RNA expression	Affymetrix GeneChip Mouse MG_430 2.0	0	1	Gene	ZFPM1	Gene mutation	Knockout/knockdown	#N/A	ZFPM1	Gene mutation	#N/A	Megakaryocytes	0
GSE29975_Megakaryocytes differentiated from fetal liver cells - FOG1[ki/ki]-homozygous _vs_ wildtype		Megakaryocytes differentiated from fetal liver cells - FOG1[ki/ki]-homozygous _vs_ wildtype	RNA expression	Affymetrix GeneChip Mouse MG_430 2.0	0	1	Gene	ZFPM1	Gene mutation	Knockout/knockdown	#N/A	ZFPM1	Gene mutation	#N/A	Megakaryocytes	-0.263843
GSE30140_Liver of 12wk old females leptin receptor KO (B57BL X DBA F2) blood glucose >300mg/dl _vs_ <300mg/dl		Liver of 12wk old females leptin receptor KO (B57BL X DBA F2) blood glucose >300mg/dl _vs_ <300mg/dl	RNA expression	Affymetrix GeneChip Mouse MG_430 2.0	2	0	Disease	Diabetes	0	Knockout/knockdown	#N/A	LEPR	Gene knockout	Diabetes mellitus	Liver	0
GSE30140_Liver of 12wk old leptin receptor KO (B57BL X DBA F2) blood glucose >300mg/dl _vs_ <300mg/dl		Liver of 12wk old leptin receptor KO (B57BL X DBA F2) blood glucose >300mg/dl _vs_ <300mg/dl	RNA expression	Affymetrix GeneChip Mouse MG_430 2.0	0	0	Disease	Diabetes	0	Knockout/knockdown	#N/A	LEPR	Gene knockout	Diabetes mellitus	Liver	-1.67572
GSE30140_Liver of 12wk old leptin receptor KO (B57BL X DBA F2) males _vs_ females		Liver of 12wk old leptin receptor KO (B57BL X DBA F2) males _vs_ females	RNA expression	Affymetrix GeneChip Mouse MG_430 2.0	Gender	0	Gender	MvF	0	Knockout/knockdown	#N/A	LEPR	Gene knockout	Diabetes mellitus	Liver	-0.983803
GSE30140_Liver of 12wk old males leptin receptor KO (B57BL X DBA F2) blood glucose >300mg/dl _vs_ <300mg/dl		Liver of 12wk old males leptin receptor KO (B57BL X DBA F2) blood glucose >300mg/dl _vs_ <300mg/dl	RNA expression	Affymetrix GeneChip Mouse MG_430 2.0	1	0	Disease	Diabetes	0	Knockout/knockdown	#N/A	LEPR	Gene knockout	Diabetes mellitus	Liver	-4.22915
GSE30140_Liver of 5wk old females leptin receptor KO (B57BL X DBA F2) blood glucose >300mg/dl _vs_ <300mg/dl		Liver of 5wk old females leptin receptor KO (B57BL X DBA F2) blood glucose >300mg/dl _vs_ <300mg/dl	RNA expression	Affymetrix GeneChip Mouse MG_430 2.0	2	0	Disease	Diabetes	0	Knockout/knockdown	#N/A	LEPR	Gene knockout	Diabetes mellitus	Liver	-0.769551
GSE30140_Liver of 5wk old leptin receptor KO (B57BL X DBA F2) blood glucose >300mg/dl _vs_ <300mg/dl		Liver of 5wk old leptin receptor KO (B57BL X DBA F2) blood glucose >300mg/dl _vs_ <300mg/dl	RNA expression	Affymetrix GeneChip Mouse MG_430 2.0	0	0	Disease	Diabetes	0	Knockout/knockdown	#N/A	LEPR	Gene knockout	Diabetes mellitus	Liver	-0.842846
GSE30140_Liver of 5wk old leptin receptor KO (B57BL X DBA F2) males _vs_ females		Liver of 5wk old leptin receptor KO (B57BL X DBA F2) males _vs_ females	RNA expression	Affymetrix GeneChip Mouse MG_430 2.0	Gender	0	Gender	MvF	0	Knockout/knockdown	#N/A	LEPR	Gene knockout	Diabetes mellitus	Liver	0.485319
GSE30140_Liver of 5wk old males leptin receptor KO (B57BL X DBA F2) blood glucose >300mg/dl _vs_ <300mg/dl		Liver of 5wk old males leptin receptor KO (B57BL X DBA F2) blood glucose >300mg/dl _vs_ <300mg/dl	RNA expression	Affymetrix GeneChip Mouse MG_430 2.0	1	0	Disease	Diabetes	0	Knockout/knockdown	#N/A	LEPR	Gene knockout	Diabetes mellitus	Liver	-0.821887
GSE30140_Liver of leptin receptor KO (B57BL X DBA F2) - 12wk old _vs_ 5wk old		Liver of leptin receptor KO (B57BL X DBA F2) - 12wk old _vs_ 5wk old	RNA expression	Affymetrix GeneChip Mouse MG_430 2.0	0	0	Lifestage	Development	0	Knockout/knockdown	#N/A	LEPR	Gene knockout	Diabetes mellitus	Liver	6.284
GSE30861_Liver of mice treated with 10 mg/kg 300nm SiO2 particles 6hr post-injection _vs_ water control		Liver of mice treated with 10 mg/kg 300nm SiO2 particles 6hr post-injection _vs_ water control	RNA expression	Affymetrix GeneChip Mouse MG_430 2.0	0	0	Chemical	SILICAPART300nm	0	0	7631-86-9	#N/A	#N/A	#N/A	Liver	1.12552
GSE30861_Liver of mice treated with 10 mg/kg 70nm SiO2 particles 6hr post-injection _vs_ water control		Liver of mice treated with 10 mg/kg 70nm SiO2 particles 6hr post-injection _vs_ water control	RNA expression	Affymetrix GeneChip Mouse MG_430 2.0	0	0	Chemical	SILICAPART70nm	0	0	7631-86-9	#N/A	#N/A	#N/A	Liver	-3.09691
GSE30861_Liver of mice treated with 10 mg-kg 30nm SiO2 particles 6hr post-injection _vs_ water control		Liver of mice treated with 10 mg-kg 30nm SiO2 particles 6hr post-injection _vs_ water control	RNA expression	Affymetrix GeneChip Mouse MG_430 2.0	0	0	Chemical	SILICAPART30nm	0	0	7631-86-9	#N/A	#N/A	#N/A	Liver	-5.72125
GSE30861_Liver of mice treated with 20 mg/kg 70nm SiO2 particles 6hr post-injection _vs_ water control		Liver of mice treated with 20 mg/kg 70nm SiO2 particles 6hr post-injection _vs_ water control	RNA expression	Affymetrix GeneChip Mouse MG_430 2.0	0	0	Chemical	SILICAPART70nm	0	0	7631-86-9	#N/A	#N/A	#N/A	Liver	-4.76955
GSE30861_Liver of mice treated with 200 mg/kg 300nm SiO2 particles 6hr post-injection _vs_ water control		Liver of mice treated with 200 mg/kg 300nm SiO2 particles 6hr post-injection _vs_ water control	RNA expression	Affymetrix GeneChip Mouse MG_430 2.0	0	0	Chemical	SILICAPART300nm	0	0	7631-86-9	#N/A	#N/A	#N/A	Liver	-4.25181
GSE30861_Liver of mice treated with 40 mg/kg 70nm SiO2 particles 6hr post-injection _vs_ water control		Liver of mice treated with 40 mg/kg 70nm SiO2 particles 6hr post-injection _vs_ water control	RNA expression	Affymetrix GeneChip Mouse MG_430 2.0	0	0	Chemical	SILICAPART70nm	0	0	7631-86-9	#N/A	#N/A	#N/A	Liver	-4.29243
GSE30885_Liver from mouse with grafted orthotopic 4T1 breast tumor 7d post _vs_ control		Liver from mouse with grafted orthotopic 4T1 breast tumor 7d post _vs_ control	RNA expression	Affymetrix GeneChip Mouse MG_430 2.0	0	0	Tumor	Breast tumor	0	0	#N/A	#N/A	#N/A	Malignant tumor of breast	Liver	-5.3098
GSE30940_Liver of mice fed 90d - drinking source water (DSW) _vs_ distilled water		Liver of mice fed 90d - drinking source water (DSW) _vs_ distilled water	RNA expression	Affymetrix GeneChip Mouse MG_430 2.0	0	0	Chemical	Unknown	0	0	7732-18-5	#N/A	#N/A	#N/A	Liver	2.02228
GSE3126_Fetal livers with liver specfic HNF4alpha KO _vs_ wildtype		Fetal livers with liver specfic HNF4alpha KO _vs_ wildtype	RNA expression	Affymetrix GeneChip Mouse MG_430 2.0	0	0	Gene	Hnf4a	0	Knockout/knockdown	#N/A	HNF4A	Conditional gene knockout	#N/A	Fetus	-4.63827
GSE31453_Livers of 11mo old mice - Mir122 knockout tumor _vs_ wildtype healthy tissue	22	Livers of 11mo old mice - Mir122 knockout tumor _vs_ wildtype healthy tissue	RNA expression	Affymetrix GeneChip Mouse MG_430 2.0	1	0	Gene/tumor	Mir122	0	Knockout/knockdown	#N/A	Mir122a	Irreversible gene knockout	Malignant neoplasm of liver	#N/A	2.03621
GSE3150_Liver from 10mo old middle aged mice - Prop-1 mutant Ames dwarf _vs_ wildtype		Liver from 10mo old middle aged mice - Prop-1 mutant Ames dwarf _vs_ wildtype	RNA expression	Affymetrix GeneChip Mouse MG_430 2.0	no info	0	Gene	Prop1	Gene mutation	Knockout/knockdown	#N/A	PROP1	Gene mutation	#N/A	Liver	-0.882066
GSE3150_Liver from 22mo old aged mice - Prop-1 mutant Ames dwarf _vs_ wildtype		Liver from 22mo old aged mice - Prop-1 mutant Ames dwarf _vs_ wildtype	RNA expression	Affymetrix GeneChip Mouse MG_430 2.0	no info	0	Gene	Prop1	Gene mutation	Knockout/knockdown	#N/A	PROP1	Gene mutation	#N/A	Liver	-0.469032
GSE3150_Liver from 4mo old young mice - Prop-1 mutant Ames dwarf _vs_ wildtype		Liver from 4mo old young mice - Prop-1 mutant Ames dwarf _vs_ wildtype	RNA expression	Affymetrix GeneChip Mouse MG_430 2.0	no info	0	Gene	Prop1	Gene mutation	Knockout/knockdown	#N/A	PROP1	Gene mutation	#N/A	Liver	-2.3279
GSE3150_Liver from Prop-1 mutant Ames dwarfs - 10mo old middle-aged mice _vs_ 4mo old young		Liver from Prop-1 mutant Ames dwarfs - 10mo old middle-aged mice _vs_ 4mo old young	RNA expression	Affymetrix GeneChip Mouse MG_430 2.0	no info	0	Lifestage	Aging	0	Knockout/knockdown	#N/A	PROP1	Gene mutation	Aging	Liver	0
GSE3150_Liver from Prop-1 mutant Ames dwarfs - 22mo old aged mice _vs_ 4mo old young		Liver from Prop-1 mutant Ames dwarfs - 22mo old aged mice _vs_ 4mo old young	RNA expression	Affymetrix GeneChip Mouse MG_430 2.0	no info	0	Lifestage	Aging	0	Knockout/knockdown	#N/A	PROP1	Gene mutation	Aging	#N/A	-1.49621
GSE3150_Liver from wildtype mice - 10mo old middle aged mice _vs_ 4mo old young		Liver from wildtype mice - 10mo old middle aged mice _vs_ 4mo old young	RNA expression	Affymetrix GeneChip Mouse MG_430 2.0	no info	0	Lifestage	Aging	0	0	#N/A	#N/A	#N/A	Aging	Liver	-1.51286
GSE3150_Liver from wildtype mice - 22mo old aged mice _vs_ 4mo old young		Liver from wildtype mice - 22mo old aged mice _vs_ 4mo old young	RNA expression	Affymetrix GeneChip Mouse MG_430 2.0	no info	0	Lifestage	Aging	0	0	#N/A	#N/A	#N/A	Aging	Liver	-4.05552
GSE31752_Liver of mice with liver-specific deletion of Mig6 (Mig6 d/d) _vs_ Mig6 flox/flox controls		Liver of mice with liver-specific deletion of Mig6 (Mig6 d/d) _vs_ Mig6 flox/flox controls	RNA expression	Affymetrix GeneChip Mouse MG_430 2.0	0	0	Gene	Errifi1	0	Knockout/knockdown	#N/A	ERRFI1	Gene knockout	#N/A	Liver	-2.10791
GSE32095_Liver from GPR120 KO mice - high fat diet _vs_ normal diet control		Liver from GPR120 KO mice - high fat diet _vs_ normal diet control	RNA expression	Affymetrix GeneChip Mouse MG_430 2.0	1	0	Diet	High fat	0	Knockout/knockdown	#N/A	GPR120	Irreversible gene knockout	High fat diet	#N/A	-4.76955
GSE32095_Liver from mice on high fat diet - GPR120 KO _vs_ wildtype		Liver from mice on high fat diet - GPR120 KO _vs_ wildtype	RNA expression	Affymetrix GeneChip Mouse MG_430 2.0	1	0	Gene	O3far1	0	Knockout/knockdown	#N/A	GPR120	Irreversible gene knockout	High fat diet	#N/A	1.58503
GSE32095_Liver from mice on normal diet - GPR120 KO _vs_ wildtype		Liver from mice on normal diet - GPR120 KO _vs_ wildtype	RNA expression	Affymetrix GeneChip Mouse MG_430 2.0	1	0	Gene	O3far1	0	Knockout/knockdown	#N/A	GPR120	Irreversible gene knockout	#N/A	#N/A	3.22185
GSE32095_Liver from wildtype mice - high fat diet _vs_ normal diet control		Liver from wildtype mice - high fat diet _vs_ normal diet control	RNA expression	Affymetrix GeneChip Mouse MG_430 2.0	1	0	Diet	High fat	0	0	#N/A	#N/A	#N/A	High fat diet	#N/A	-4.40894
GSE32214_Erythroid subsets sorted from fetal livers - CD71+ Ter119 hi (S3) _vs_ CD71+ Ter119- (S1)		Erythroid subsets sorted from fetal livers - CD71+ Ter119 hi (S3) _vs_ CD71+ Ter119- (S1)	RNA expression	Affymetrix GeneChip Mouse MG_430 2.0	0	1	Cell comparison	0	0	0	#N/A	0	Cell marker - positive	#N/A	Erythroid Precursor Cells	-2.69897
GSE32354_Liver of 2mo old FVB mice with E2f1 E2f2 KO and pIpC-induced E2f3 KO _vs_ wildtype		Liver of 2mo old FVB mice with E2f1 E2f2 KO and pIpC-induced E2f3 KO _vs_ wildtype	RNA expression	Affymetrix GeneChip Mouse MG_430 2.0	no info	0	Gene	E2F1/E2f2/E2f3	Gene knockout	Knockout/knockdown	#N/A	E2F1	Gene knockout	#N/A	#N/A	0.826814
GSE32354_Liver of 2mo old FVB mice with liver-specific E2f7 E2f8 KO _vs_ E2f7 KO only		Liver of 2mo old FVB mice with liver-specific E2f7 E2f8 KO _vs_ E2f7 KO only	RNA expression	Affymetrix GeneChip Mouse MG_430 2.0	no info	0	Gene	E2F8	Gene knockout	Knockout/knockdown	#N/A	E2F8	Gene knockout	#N/A	#N/A	-0.768021
GSE32354_Liver of 2mo old FVB mice with liver-specific E2f7 E2f8 KO _vs_ E2f8 KO only		Liver of 2mo old FVB mice with liver-specific E2f7 E2f8 KO _vs_ E2f8 KO only	RNA expression	Affymetrix GeneChip Mouse MG_430 2.0	no info	0	Gene	E2F7	Gene knockout	Knockout/knockdown	#N/A	E2F8	Gene knockout	#N/A	#N/A	-1.37572
GSE32354_Liver of 2mo old FVB mice with liver-specific E2f7 E2f8 KO _vs_ wildtype		Liver of 2mo old FVB mice with liver-specific E2f7 E2f8 KO _vs_ wildtype	RNA expression	Affymetrix GeneChip Mouse MG_430 2.0	no info	0	Gene	E2f7/E2F8	Gene knockout	Knockout/knockdown	#N/A	E2F8	Gene knockout	#N/A	#N/A	0
GSE32354_Liver of 2mo old FVB mice with liver-specific E2f7 KO _vs_ wildtype		Liver of 2mo old FVB mice with liver-specific E2f7 KO _vs_ wildtype	RNA expression	Affymetrix GeneChip Mouse MG_430 2.0	no info	0	Gene	E2F7	Gene knockout	Knockout/knockdown	#N/A	E2F7	Gene knockout	#N/A	#N/A	0
GSE32354_Liver of 2mo old FVB mice with liver-specific E2f8 KO _vs_ wildtype		Liver of 2mo old FVB mice with liver-specific E2f8 KO _vs_ wildtype	RNA expression	Affymetrix GeneChip Mouse MG_430 2.0	no info	0	Gene	E2F8	Gene knockout	Knockout/knockdown	#N/A	E2F8	Gene knockout	#N/A	#N/A	0.565751
GSE32354_Liver of 3wk old FVB mice with liver-specific E2f7 E2f8 KO _vs_ E2f7 KO only		Liver of 3wk old FVB mice with liver-specific E2f7 E2f8 KO _vs_ E2f7 KO only	RNA expression	Affymetrix GeneChip Mouse MG_430 2.0	no info	0	Gene	E2F8	Gene knockout	Knockout/knockdown	#N/A	E2F8	Gene knockout	#N/A	#N/A	0.762205
GSE32354_Liver of 3wk old FVB mice with liver-specific E2f7 E2f8 KO _vs_ E2f8 KO only		Liver of 3wk old FVB mice with liver-specific E2f7 E2f8 KO _vs_ E2f8 KO only	RNA expression	Affymetrix GeneChip Mouse MG_430 2.0	no info	0	Gene	E2f7	Gene knockout	Knockout/knockdown	#N/A	E2F3	Gene knockout	#N/A	#N/A	-0.539854
GSE32354_Liver of 3wk old FVB mice with liver-specific E2f7 E2f8 KO _vs_ wildtype		Liver of 3wk old FVB mice with liver-specific E2f7 E2f8 KO _vs_ wildtype	RNA expression	Affymetrix GeneChip Mouse MG_430 2.0	no info	0	Gene	E2f7/E2F8	Gene knockout	Knockout/knockdown	#N/A	E2F8	Gene knockout	#N/A	#N/A	-2.5376
GSE32354_Liver of 3wk old FVB mice with liver-specific E2f7 KO _vs_ wildtype		Liver of 3wk old FVB mice with liver-specific E2f7 KO _vs_ wildtype	RNA expression	Affymetrix GeneChip Mouse MG_430 2.0	no info	0	Gene	E2F7	Gene knockout	Knockout/knockdown	#N/A	E2F7	Gene knockout	#N/A	#N/A	-0.993534
GSE32354_Liver of 3wk old FVB mice with liver-specific E2f8 KO _vs_ wildtype		Liver of 3wk old FVB mice with liver-specific E2f8 KO _vs_ wildtype	RNA expression	Affymetrix GeneChip Mouse MG_430 2.0	no info	0	Gene	E2F8	Gene knockout	Knockout/knockdown	#N/A	E2F8	Gene knockout	#N/A	#N/A	0
GSE32354_Liver of FVB mice wildtype at age 2mo _vs_ 3wk		Liver of FVB mice wildtype at age 2mo _vs_ 3wk	RNA expression	Affymetrix GeneChip Mouse MG_430 2.0	no info	0	Lifestage	Development	0	0	#N/A	#N/A	#N/A	#N/A	#N/A	-0.582861
GSE32354_Liver of FVB mice with liver-specific E2f7 E2f8 KO at age 2mo _vs_ 3wk		Liver of FVB mice with liver-specific E2f7 E2f8 KO at age 2mo _vs_ 3wk	RNA expression	Affymetrix GeneChip Mouse MG_430 2.0	no info	0	Lifestage	Development	0	Knockout/knockdown	#N/A	E2f7/E2F8	Gene knockout	#N/A	#N/A	-1.25806
GSE32354_Liver of FVB mice with liver-specific E2f7 KO at age 2mo _vs_ 3wk		Liver of FVB mice with liver-specific E2f7 KO at age 2mo _vs_ 3wk	RNA expression	Affymetrix GeneChip Mouse MG_430 2.0	no info	0	Lifestage	Development	0	Knockout/knockdown	#N/A	E2F7	Gene knockout	#N/A	#N/A	-0.616185
GSE32354_Liver of FVB mice with liver-specific E2f8 KO at age 2mo _vs_ 3wk		Liver of FVB mice with liver-specific E2f8 KO at age 2mo _vs_ 3wk	RNA expression	Affymetrix GeneChip Mouse MG_430 2.0	no info	0	Lifestage	Development	0	Knockout/knockdown	#N/A	E2F8	Gene knockout	#N/A	#N/A	-1.56543
GSE32706_Liver after 0.03% w/w fenofibrate in diet 2wk _vs_ sunflower oil control diet		Liver after 0.03% w/w fenofibrate in diet 2wk _vs_ sunflower oil control diet	RNA expression	Affymetrix GeneChip Mouse MG_430 2.0	0	0	Chemical	Fenofibrate	0	0	49562-28-9	#N/A	#N/A	#N/A	Liver	27.6576
GSE32706_Liver after fish oil diet (7% energy intake) 2wk _vs_ sunflower oil control diet		Liver after fish oil diet (7% energy intake) 2wk _vs_ sunflower oil control diet	RNA expression	Affymetrix GeneChip Mouse MG_430 2.0	0	0	Diet	Fish oil	0	0	8016-13-5	#N/A	#N/A	#N/A	Liver	6.1549
GSE33324_Liver of mice 7d post TSC22D4 shRNA _vs_ control		Liver of mice 7d post TSC22D4 shRNA _vs_ control	RNA expression	Affymetrix GeneChip Mouse MG_430 2.0	0	0	Gene	TSC22D4	small hairpin RNA	Knockout/knockdown	#N/A	TSC22D4	small hairpin RNA	#N/A	#N/A	1.29328
GSE34423_Livers of male mice - 0.05% phenobarbital w/v in drinking water for 28d _vs_ untreated controls		Livers of male mice - 0.05% phenobarbital w/v in drinking water for 28d _vs_ untreated controls	RNA expression	Affymetrix GeneChip Mouse MG_430 2.0	1	0	Chemical	Phenobarbital	0	0	50-06-6	#N/A	#N/A	#N/A	Liver	0.538201
GSE34669_Liver carcinomas of mice injected with N-nitrosodiethylamine - AEG-1 overexpressed _vs_ wildtype		Liver carcinomas of mice injected with N-nitrosodiethylamine - AEG-1 overexpressed _vs_ wildtype	RNA expression	Affymetrix GeneChip Mouse MG_430 2.0	0	0	Gene	Mtdh	0	Overexpression	55-18-5	MTDH	conditional expression	Liver cell carcinoma (clinical)	#N/A	1.32239
GSE35058_Hepatocytes 100uM Hexachlorocyclohexane treated for 24hr _vs_ vehicle control		Hepatocytes 100uM Hexachlorocyclohexane treated for 24hr _vs_ vehicle control	RNA expression	Affymetrix GeneChip Mouse MG_430 2.0	0	1	Chemical	β-Hexachlorocyclohexane	0	0	58-89-9	#N/A	#N/A	#N/A	#N/A	0
GSE35058_Hepatocytes 100uM Wyeth-14643 treated for 24hr _vs_ vehicle control		Hepatocytes 100uM Wyeth-14643 treated for 24hr _vs_ vehicle control	RNA expression	Affymetrix GeneChip Mouse MG_430 2.0	0	1	Chemical	WY-14,643	0	0	#N/A	#N/A	#N/A	#N/A	#N/A	8.25181
GSE35058_Hepatocytes 10nM Tetrachlorodibenzo-p-dioxin treated for 24hr _vs_ vehicle control		Hepatocytes 10nM Tetrachlorodibenzo-p-dioxin treated for 24hr _vs_ vehicle control	RNA expression	Affymetrix GeneChip Mouse MG_430 2.0	0	1	Chemical	2,3,7,8-Tetrachlorodibenzo-p-Dioxin	0	0	1746-01-6	#N/A	#N/A	#N/A	#N/A	-1.21681
GSE35058_Hepatocytes 10uM Bis-dichlorodibenzo-p-dioxin treated for 24hr _vs_ vehicle control		Hepatocytes 10uM Bis-dichlorodibenzo-p-dioxin treated for 24hr _vs_ vehicle control	RNA expression	Affymetrix GeneChip Mouse MG_430 2.0	0	1	Chemical	2,3,7,8-Tetrachlorodibenzo-p-Dioxin	0	0	#N/A	#N/A	#N/A	#N/A	#N/A	0
GSE35058_Hepatocytes 10uM Lead acetate treated for 24hr _vs_ vehicle control		Hepatocytes 10uM Lead acetate treated for 24hr _vs_ vehicle control	RNA expression	Affymetrix GeneChip Mouse MG_430 2.0	0	1	Chemical	Lead acetate	0	0	301-04-2	#N/A	#N/A	#N/A	#N/A	-1.16622
GSE35058_Hepatocytes 1mM Clofibrate treated for 24hr _vs_ vehicle control		Hepatocytes 1mM Clofibrate treated for 24hr _vs_ vehicle control	RNA expression	Affymetrix GeneChip Mouse MG_430 2.0	0	1	Chemical	Clofibrate	0	0	637-07-0	#N/A	#N/A	#N/A	#N/A	6.48149
GSE35058_Hepatocytes 1mM Phenobarbital treated for 24hr _vs_ vehicle control		Hepatocytes 1mM Phenobarbital treated for 24hr _vs_ vehicle control	RNA expression	Affymetrix GeneChip Mouse MG_430 2.0	0	1	Chemical	Phenobarbital	0	0	50-06-6	#N/A	#N/A	#N/A	#N/A	0.470441
GSE35058_Hepatocytes 1mM Trichloroethane treated for 24hr _vs_ vehicle control		Hepatocytes 1mM Trichloroethane treated for 24hr _vs_ vehicle control	RNA expression	Affymetrix GeneChip Mouse MG_430 2.0	0	1	Chemical	1,1,1,-Trichloroethane	0	0	72-43-5	#N/A	#N/A	#N/A	#N/A	0
GSE35058_Hepatocytes 1nM Calyculin A treated for 24hr _vs_ vehicle control		Hepatocytes 1nM Calyculin A treated for 24hr _vs_ vehicle control	RNA expression	Affymetrix GeneChip Mouse MG_430 2.0	0	1	Chemical	Calyculin A	0	0	#N/A	#N/A	#N/A	#N/A	#N/A	0
GSE35058_Hepatocytes 1nM Okadaic acid treated for 24hr _vs_ vehicle control		Hepatocytes 1nM Okadaic acid treated for 24hr _vs_ vehicle control	RNA expression	Affymetrix GeneChip Mouse MG_430 2.0	0	1	Chemical	Okadaic acid	0	0	78111-17-8	#N/A	#N/A	#N/A	#N/A	0
GSE35058_Hepatocytes 1uM Cyclosporin A treated for 24hr _vs_ vehicle control		Hepatocytes 1uM Cyclosporin A treated for 24hr _vs_ vehicle control	RNA expression	Affymetrix GeneChip Mouse MG_430 2.0	0	1	Chemical	Cyclosporin A	0	0	59865-13-3	#N/A	#N/A	#N/A	#N/A	0.902396
GSE35058_Hepatocytes 300uM Carbon tetrachloride treated for 24hr _vs_ vehicle control		Hepatocytes 300uM Carbon tetrachloride treated for 24hr _vs_ vehicle control	RNA expression	Affymetrix GeneChip Mouse MG_430 2.0	0	1	Chemical	Carbon Tetrachloride	0	0	56-23-5	#N/A	#N/A	#N/A	#N/A	0
GSE35058_Hepatocytes 30uM Aroclor 1254 treated for 24hr _vs_ vehicle control		Hepatocytes 30uM Aroclor 1254 treated for 24hr _vs_ vehicle control	RNA expression	Affymetrix GeneChip Mouse MG_430 2.0	0	1	Chemical	Arochlor 1254	0	0	12767-79-2	#N/A	#N/A	#N/A	#N/A	-0.562884
GSE35058_Hepatocytes 30uM Heptachlor epoxide treated for 24hr _vs_ vehicle control		Hepatocytes 30uM Heptachlor epoxide treated for 24hr _vs_ vehicle control	RNA expression	Affymetrix GeneChip Mouse MG_430 2.0	0	1	Chemical	Heptachlor epoxide	0	0	76-44-8	#N/A	#N/A	#N/A	#N/A	-0.726304
GSE35058_Hepatocytes 30uM Tacrolimus treated for 24hr _vs_ vehicle control		Hepatocytes 30uM Tacrolimus treated for 24hr _vs_ vehicle control	RNA expression	Affymetrix GeneChip Mouse MG_430 2.0	0	1	Chemical	FK506	0	0	104987-11-3	#N/A	#N/A	#N/A	#N/A	-0.741123
GSE35058_Hepatocytes 3uM Sodium arsenite treated for 24hr _vs_ vehicle control		Hepatocytes 3uM Sodium arsenite treated for 24hr _vs_ vehicle control	RNA expression	Affymetrix GeneChip Mouse MG_430 2.0	0	1	Chemical	Sodium arsenite	0	0	7784-46-5	#N/A	#N/A	#N/A	#N/A	-3.22185
GSE35058_Hepatocytes Sodium 5% DMSO for 24hr _vs_ 5% PBS		Hepatocytes Sodium 5% DMSO for 24hr _vs_ 5% PBS	RNA expression	Affymetrix GeneChip Mouse MG_430 2.0	0	1	Chemical	Dimethyl Sulfoxide	0	0	67-68-5	#N/A	#N/A	#N/A	#N/A	-0.965773
GSE35844_CEBPA+ GMPs of irradiated mice post fetal liver cell transplant - Dicer1 heterozygote _vs_ wildtype		CEBPA+ GMPs of irradiated mice post fetal liver cell transplant - Dicer1 heterozygote _vs_ wildtype	RNA expression	Affymetrix GeneChip Mouse MG_430 2.0	0	0	Gene	Dicer1	Cell marker - positive	Knockout/knockdown	#N/A	Dicer1	Cell marker - positive	Radiation injury	#N/A	0
GSE35844_CEBPA+ GMPs of irradiated mice post fetal liver cell transplant - Dicer1 knockout _vs_ wildtype		CEBPA+ GMPs of irradiated mice post fetal liver cell transplant - Dicer1 knockout _vs_ wildtype	RNA expression	Affymetrix GeneChip Mouse MG_430 2.0	0	0	Gene	Dicer1	Cell marker - positive	Knockout/knockdown	#N/A	Dicer1	Cell marker - positive	Radiation injury	#N/A	0.730954
GSE35961_Livers from induced nonalcoholic steatohepatitis mice _vs_ normal liver controls		Livers from induced nonalcoholic steatohepatitis mice _vs_ normal liver controls	RNA expression	Affymetrix GeneChip Mouse MG_430 2.0	0	0	Diet	NASH	0	0	#N/A	#N/A	#N/A	Nonalcoholic steatohepatitis	#N/A	3.69897
GSE35961_Livers from induced nonalcoholic steatohepatitis mice + 0.1% metformin _vs_ untreated controls		Livers from induced nonalcoholic steatohepatitis mice + 0.1% metformin _vs_ untreated controls	RNA expression	Affymetrix GeneChip Mouse MG_430 2.0	0	0	Chemical	Metformin	0	0	657-24-9	#N/A	#N/A	Nonalcoholic steatohepatitis	#N/A	-2.16115
GSE36618_Erythroid progenitors (CD71+ Ter119+) sorted from 13.5d old fetal liver - EKLF Null _vs_ wildtype		Erythroid progenitors (CD71+ Ter119+) sorted from 13.5d old fetal liver - EKLF null _vs_ wildtype	RNA expression	Affymetrix GeneChip Mouse MG_430 2.0	0	1	Gene	KLF1	Gene knockout	Knockout/knockdown	#N/A	KLF1	Gene knockout	#N/A	#N/A	-1.29158
GSE36838_Liver of mice allowed voluntary exercise + fed ad libitum diet - high-fat (60%) _vs_ low-fat (10%)		Liver of mice allowed voluntary exercise + fed ad libitum diet - high-fat (60%) _vs_ low-fat (10%)	RNA expression	Affymetrix GeneChip Mouse MG_430 2.0	0	0	Diet	High fat	0	0	#N/A	#N/A	#N/A	Exercise	#N/A	-1.50724
GSE36838_Liver of mice fed 30% calorie-restricted diet - high-fat (60%) _vs_ low-fat (10%)		Liver of mice fed 30% calorie-restricted diet - high-fat (60%) _vs_ low-fat (10%)	RNA expression	Affymetrix GeneChip Mouse MG_430 2.0	0	0	Diet	High fat	0	0	#N/A	#N/A	#N/A	High fat diet	#N/A	0.674484
GSE36838_Liver of mice fed ad libitum diet - high-fat (60%) _vs_ low-fat (10%)		Liver of mice fed ad libitum diet - high-fat (60%) _vs_ low-fat (10%)	RNA expression	Affymetrix GeneChip Mouse MG_430 2.0	0	0	Diet	High fat	0	0	#N/A	#N/A	#N/A	High fat diet	#N/A	-1.52433
GSE36838_Liver of mice fed high-fat (60%) diet - 30% calorie-restricted _vs_ ad libitum		Liver of mice fed high-fat (60%) diet - 30% calorie-restricted _vs_ ad libitum	RNA expression	Affymetrix GeneChip Mouse MG_430 2.0	0	0	Diet	Caloric restriction	0	0	#N/A	#N/A	#N/A	High fat diet	#N/A	0
GSE36838_Liver of mice fed high-fat (60%) diet ad libitum - access to voluntary exercise _vs_ no exercise		Liver of mice fed high-fat (60%) diet ad libitum - access to voluntary exercise _vs_ no exercise	RNA expression	Affymetrix GeneChip Mouse MG_430 2.0	0	0	Stress/Injury	EXERCISE	0	0	#N/A	#N/A	#N/A	Exercise	#N/A	0
GSE36838_Liver of mice fed low-fat (10%) diet - 30% calorie-restricted _vs_ ad libitum		Liver of mice fed low-fat (10%) diet - 30% calorie-restricted _vs_ ad libitum	RNA expression	Affymetrix GeneChip Mouse MG_430 2.0	0	0	Diet	Caloric restriction	0	0	#N/A	#N/A	#N/A	Low fat diet	#N/A	-3
GSE36838_Liver of mice fed low-fat (10%) diet ad libitum - access to voluntary exercise _vs_ no exercise		Liver of mice fed low-fat (10%) diet ad libitum - access to voluntary exercise _vs_ no exercise	RNA expression	Affymetrix GeneChip Mouse MG_430 2.0	0	0	Stress/Injury	EXERCISE	0	0	#N/A	#N/A	#N/A	Exercise	#N/A	0
GSE37546_Livers of 50-60d old male MCAD KO mice fasted 12hr after 100ug/20g body weight LPS _vs_ vehicle		Livers of 50-60d old male MCAD KO mice fasted 12hr after 100ug/20g body weight LPS _vs_ vehicle	RNA expression	Affymetrix GeneChip Mouse MG_430 2.0	1	0	Chemical	Lipopolysaccharide	0	Knockout/knockdown	#N/A	ACADM	Gene knockout	Fasting	#N/A	-5.22185
GSE37546_Livers of 50-60d old male mice fasted 12hr after vehicle treatment - MCAD KO _vs_ wildtype		Livers of 50-60d old male mice fasted 12hr after vehicle treatment - MCAD KO _vs_ wildtype	RNA expression	Affymetrix GeneChip Mouse MG_430 2.0	1	0	Gene	ACADM	0	Knockout/knockdown	#N/A	ACADM	Gene knockout	Fasting	#N/A	0
GSE37546_Livers of 50-60d old male wildtype mice fasted 12hr after 100ug/20g body weight LPS _vs_ vehicle		Livers of 50-60d old male wildtype mice fasted 12hr after 100ug/20g body weight LPS _vs_ vehicle	RNA expression	Affymetrix GeneChip Mouse MG_430 2.0	1	0	Chemical	Lipopolysaccharide	0	0	#N/A	#N/A	#N/A	Fasting	#N/A	-2.88606
GSE38067_Livers of diabetic mice (STZ-induced) - 0.1% quercetin diet for 14d _vs_ control diet		Livers of diabetic mice (STZ-induced) - 0.1% quercetin diet for 14d _vs_ control diet	RNA expression	Affymetrix GeneChip Mouse MG_430 2.0	0	0	Chemical	Quercetin	0	0	117-39-5	#N/A	#N/A	Diabetes mellitus	#N/A	-0.751046
GSE38067_Livers of diabetic mice (STZ-induced) 0.1% quercetin diet for 14d _vs_ untreated non-diabetic mice		Livers of diabetic mice (STZ-induced) 0.1% quercetin diet for 14d _vs_ untreated non-diabetic mice	RNA expression	Affymetrix GeneChip Mouse MG_430 2.0	0	0	Chemical	Quercetin	0	0	117-39-5	#N/A	#N/A	Diabetes mellitus	#N/A	0.718739
GSE38067_Livers of diabetic mice (STZ-induced) 0.5% quercetin diet for 14d _vs_ untreated non-diabetic mice		Livers of diabetic mice (STZ-induced) 0.5% quercetin diet for 14d _vs_ untreated non-diabetic mice	RNA expression	Affymetrix GeneChip Mouse MG_430 2.0	0	0	Chemical	Quercetin	0	0	117-39-5	#N/A	#N/A	Diabetes mellitus	#N/A	-0.427245
GSE38067_Livers of diabetic mice (STZ-induced) control diet for 14d _vs_ untreated non-diabetic mice		Livers of diabetic mice (STZ-induced) control diet for 14d _vs_ untreated non-diabetic mice	RNA expression	Affymetrix GeneChip Mouse MG_430 2.0	0	0	Chemical	STZ	0	0	#N/A	#N/A	#N/A	Diabetes mellitus	#N/A	1.08092
GSE38136_Livers from male BALB/C mice fed diet supplemented with 0.1% quercetin _vs_ untreated controls		Livers from male BALB/C mice fed diet supplemented with 0.1% quercetin _vs_ untreated controls	RNA expression	Affymetrix GeneChip Mouse MG_430 2.0	1	0	Chemical	Quercetin	0	0	117-39-5	#N/A	#N/A	#N/A	#N/A	0
GSE38136_Livers from male BALB/C mice fed diet supplemented with 0.5% quercetin _vs_ untreated controls		Livers from male BALB/C mice fed diet supplemented with 0.5% quercetin _vs_ untreated controls	RNA expression	Affymetrix GeneChip Mouse MG_430 2.0	1	0	Chemical	Quercetin	0	0	117-39-5	#N/A	#N/A	#N/A	#N/A	-1.39794
GSE38136_Livers from male BALB/C mice fed diet supplemented with 1% quercetin _vs_ untreated controls		Livers from male BALB/C mice fed diet supplemented with 1% quercetin _vs_ untreated controls	RNA expression	Affymetrix GeneChip Mouse MG_430 2.0	1	0	Chemical	Quercetin	0	0	117-39-5	#N/A	#N/A	#N/A	#N/A	0.384892
GSE38141_Livers from mice fed 20wk on a Western diet _vs_ AIN93G control diet		Livers from mice fed 20wk on a Western diet _vs_ AIN93G control diet	RNA expression	Affymetrix GeneChip Mouse MG_430 2.0	0	0	Diet	WESTERN	0	0	#N/A	#N/A	#N/A	High fat diet	#N/A	0.929224
GSE38141_Livers from mice fed 20wk on a Western diet with 0.05% quercetin _vs_ without		Livers from mice fed 20wk on a Western diet with 0.05% quercetin _vs_ without	RNA expression	Affymetrix GeneChip Mouse MG_430 2.0	0	0	Chemical/diet	Quercetin/western diet	0	0	#N/A	#N/A	#N/A	High fat diet	#N/A	0
GSE3843_Liver from Gyk knockout 3d old mice _vs_ wildtype		Liver from Gyk knockout 3d old mice _vs_ wildtype	RNA expression	Affymetrix GeneChip Mouse MG_430 2.0	0	0	Gene	Gyk	Irreversible gene knockout	Knockout/knockdown	#N/A	GK	Irreversible gene knockout	#N/A	Liver	1.57675
GSE38880_Liver of mice given subtherapeutic doses of penicillin for 7wk _vs_ untreated controls		Liver of mice given subtherapeutic doses of penicillin for 7wk _vs_ untreated controls	RNA expression	Affymetrix GeneChip Mouse MG_430 2.0	0	0	Chemical	Penicillin	0	0	#N/A	#N/A	#N/A	#N/A	#N/A	3.39794
GSE3889_Livers mice fed low-fat high-carbohydrate diet- Scd1 Null _vs_ wild-type		Livers mice fed low-fat high-carbohydrate diet- Scd1 null _vs_ wild-type	RNA expression	Affymetrix GeneChip Mouse MG_430 2.0	2	0	Gene	Scd1	0	Knockout/knockdown	#N/A	SCD	Irreversible gene knockout	High fat diet	#N/A	1.11805
GSE3889_Livers mice fed normal diet- Scd1 Null _vs_ wild-type		Livers mice fed normal diet- Scd1 null _vs_ wild-type	RNA expression	Affymetrix GeneChip Mouse MG_430 2.0	2	0	Gene	Scd1	0	Knockout/knockdown	#N/A	SCD	Irreversible gene knockout	#N/A	Liver	0.649946
GSE39153_Bone marrow LSK cells of irradiated mice reconstituted with fetal liver cells - necdin KO _vs_ WT		Bone marrow LSK cells of irradiated mice reconstituted with fetal liver cells - necdin KO _vs_ WT	RNA expression	Affymetrix GeneChip Mouse MG_430 2.0	0	1	Gene	Necdin	Cell marker - positive	Knockout/knockdown	#N/A	Nectin	Cell marker - positive	Radiation injury	#N/A	0
GSE39554_B220+ bone marrow cells of irradiated mice engrafted with Pax5 KO fetal liver cells _vs_ WT		B220+ bone marrow cells of irradiated mice engrafted with Pax5 KO fetal liver cells _vs_ WT	RNA expression	Affymetrix GeneChip Mouse MG_430 2.0	0	1	Gene	PAX5	Irreversible gene knockout	Knockout/knockdown	#N/A	PAX5	Irreversible gene knockout	Radiation injury	#N/A	1.07676
GSE39640_Liver of 18mo old mice - ATXN2-CAG42 knock-in _vs_ wildtype		Liver of 18mo old mice - ATXN2-CAG42 knock-in _vs_ wildtype	RNA expression	Affymetrix GeneChip Mouse MG_430 2.0	0	0	Gene	ATXN2	Gene knock-in	Overexpression	#N/A	ATXN2	Gene knock-in	#N/A	#N/A	0
GSE40773_Livers from 29-32d old mice fed 28d 0.5% phenobarbital in drinking water _vs_ untreated controls		Livers from 29-32d old mice fed 28d 0.5% phenobarbital in drinking water _vs_ untreated controls	RNA expression	Affymetrix GeneChip Mouse MG_430 2.0	0	0	Chemical	Phenobarbital	0	0	50-06-6	#N/A	#N/A	#N/A	#N/A	-2.5376
GSE4765_Liver from NZB-BinJ mice _vs_ SM-J mice		Liver from NZB-BinJ mice _vs_ SM-J mice	RNA expression	Affymetrix GeneChip Mouse MG_430 2.0	0	0	Strain	0	0	0	#N/A	#N/A	#N/A	#N/A	Liver	-3.22185
GSE5128_Liver of mice treated 13wk with 1,5-Naphthalenediamine _vs_ control		Liver of mice treated 13wk with 1,5-Naphthalenediamine _vs_ control	RNA expression	Affymetrix GeneChip Mouse MG_430 2.0	0	0	Chemical	1,5-Naphthalenediamine	0	0	2243-62-1	#N/A	#N/A	Carcinogen effect	Liver	3.1549
GSE5128_Liver of mice treated 13wk with 2,3-Benzofuran _vs_ control		Liver of mice treated 13wk with 2,3-Benzofuran _vs_ control	RNA expression	Affymetrix GeneChip Mouse MG_430 2.0	0	0	Chemical	Benzofuran	0	0	271-89-6	#N/A	#N/A	Carcinogen effect	Liver	4.27572
GSE5128_Liver of mice treated 13wk with N-(1-naphthyl)ethylenediamine Dihydrochloride _vs_ control		Liver of mice treated 13wk with N-(1-naphthyl)ethylenediamine Dihydrochloride _vs_ control	RNA expression	Affymetrix GeneChip Mouse MG_430 2.0	0	0	Chemical	N-(1-naphthyl)ethylenediamine	0	0	551-09-7	#N/A	#N/A	#N/A	Liver	1.11182
GSE5128_Liver of mice treated 13wk with pentachloronitrobenzene _vs_ control		Liver of mice treated 13wk with pentachloronitrobenzene _vs_ control	RNA expression	Affymetrix GeneChip Mouse MG_430 2.0	0	0	Chemical	Pentachloronitrobenzene	0	0	82-68-8	#N/A	#N/A	#N/A	#N/A	0
GSE5241_Liver of autoimmune-prone MRL mice IP-injected 6wk 2x per wk - DCAA _vs_ corn oil vehicle		Liver of autoimmune-prone MRL mice IP-injected 6wk 2x per wk - DCAA _vs_ corn oil vehicle	RNA expression	Affymetrix GeneChip Mouse MG_430 2.0	0	0	Chemical	dichloroacetic anhydride	0	0	4124-30-5	#N/A	#N/A	#N/A	#N/A	0.261457
GSE5241_Liver of autoimmune-prone MRL mice IP-injected 6wk 2x per wk - DCAA _vs_ DCAC		Liver of autoimmune-prone MRL mice IP-injected 6wk 2x per wk - DCAA _vs_ DCAC	RNA expression	Affymetrix GeneChip Mouse MG_430 2.0	0	0	Chemical	2,2-dichloroacetyl chloride	22	0	79-36-7	#N/A	#N/A	#N/A	Liver	0
GSE5241_Liver of autoimmune-prone MRL mice IP-injected 6wk 2x per wk - DCAC _vs_ corn oil vehicle		Liver of autoimmune-prone MRL mice IP-injected 6wk 2x per wk - DCAC _vs_ corn oil vehicle	RNA expression	Affymetrix GeneChip Mouse MG_430 2.0	0	0	Chemical	2,2-dichloroacetyl chloride	0	0	79-36-7	#N/A	#N/A	#N/A	Liver	0
GSE5959_Liver of female B6.C3H-6T congenic mice _vs_ C57BL6J mice		Liver of female B6.C3H-6T congenic mice _vs_ C57BL6J mice	RNA expression	Affymetrix GeneChip Mouse MG_430 2.0	2	0	Strain	0	0	0	#N/A	#N/A	#N/A	Osteoporosis	#N/A	-3.52288
GSE6210_Liver from PGC1-beta mutant _vs_ wildtype		Liver from PGC1-beta mutant _vs_ wildtype	RNA expression	Affymetrix GeneChip Mouse MG_430 2.0	0	0	Gene	Ppargc1b	0	Knockout/knockdown	#N/A	PPARGC1B	Mutation - hypomorphic	#N/A	#N/A	-1.23958
GSE6297_Liver from mice fed with Chimpanzee Diet _vs_ pellet diet		Liver from mice fed with Chimpanzee Diet _vs_ pellet diet	RNA expression	Affymetrix GeneChip Mouse MG_430 2.0	0	0	Diet	CHIMP	0	0	#N/A	#N/A	#N/A	Dietary finding	Liver	6.17393
GSE6297_Liver from mice fed with FastFood Diet _vs_ pellet diet		Liver from mice fed with FastFood Diet _vs_ pellet diet	RNA expression	Affymetrix GeneChip Mouse MG_430 2.0	0	0	Diet	FAST FOOD	0	0	#N/A	#N/A	#N/A	Dietary finding	Liver	8.60206
GSE6297_Liver from mice fed with HumanCafe Diet _vs_ pellet diet		Liver from mice fed with HumanCafe Diet _vs_ pellet diet	RNA expression	Affymetrix GeneChip Mouse MG_430 2.0	0	0	Diet	CAFÉ	0	0	#N/A	#N/A	#N/A	Dietary finding	Liver	4.18046
GSE6632_Liver from castrated H.hepaticus infected male A/JCr mice _vs_ uncastrated uninfected mice	22	Liver from castrated H.hepaticus infected male A/JCr mice _vs_ uncastrated uninfected mice	RNA expression	Affymetrix GeneChip Mouse MG_430 2.0	1	0	Stress/infection	CASTRATION/infection	0	0	#N/A	#N/A	#N/A	Acquired absent testis	Liver	-1.5157
GSE6632_Liver from castrated male A/JCr mice - H. hepaticus infected _vs_ uninfected		Liver from castrated male A/JCr mice - H. hepaticus infected _vs_ uninfected	RNA expression	Affymetrix GeneChip Mouse MG_430 2.0	1	0	Infection	H.hepaticus	0	0	#N/A	#N/A	#N/A	Acquired absent testis	Liver	0.396314
GSE6632_Liver from uninfected male A/JCr mice - castrated _vs_ uncastrated		Liver from uninfected male A/JCr mice - castrated _vs_ uncastrated	RNA expression	Affymetrix GeneChip Mouse MG_430 2.0	1	0	Stress/Injury	Castration	0	0	#N/A	#N/A	#N/A	Acquired absent testis	Liver	0
GSE6850_apoE Null mouse liver + dominant neg cJun _vs_ control GFP		apoE null mouse liver + dominant neg cJun _vs_ control GFP	RNA expression	Affymetrix GeneChip Mouse MG_430 2.0	0	0	Gene	Jun	0	Knockout/knockdown	#N/A	#N/A	#N/A	#N/A	Liver	0.547447
GSE6903_Liver from mice fed high-fat diets - LIGHT transgenic mice _vs_ wildtype		Liver from mice fed high-fat diets - LIGHT transgenic mice _vs_ wildtype	RNA expression	Affymetrix GeneChip Mouse MG_430 2.0	no info	0	Gene	Tnfsf14	0	Overexpression	#N/A	TNFSF14	Gene overexpression	High fat diet	Liver	-0.890084
GSE6998_Liver from embryos at 11.5d post conception _vs_ at 10.5d post conception		Liver from embryos at 11.5d post conception _vs_ at 10.5d post conception	RNA expression	Affymetrix GeneChip Mouse MG_430 2.0	0	0	Lifestage	Development	0	0	#N/A	#N/A	#N/A	#N/A	#N/A	0
GSE6998_Liver from embryos at 12.5d post conception _vs_ at 10.5d post conception		Liver from embryos at 12.5d post conception _vs_ at 10.5d post conception	RNA expression	Affymetrix GeneChip Mouse MG_430 2.0	0	0	Lifestage	Development	0	0	#N/A	#N/A	#N/A	#N/A	Liver	0.680894
GSE6998_Liver from embryos at 13.5d post conception _vs_ at 10.5d post conception		Liver from embryos at 13.5d post conception _vs_ at 10.5d post conception	RNA expression	Affymetrix GeneChip Mouse MG_430 2.0	0	0	Lifestage	Development	0	0	#N/A	#N/A	#N/A	#N/A	Liver	0
GSE6998_Liver from embryos at 14.5d postconception _vs_ at 10.5d post conception		Liver from embryos at 14.5d postconception _vs_ at 10.5d post conception	RNA expression	Affymetrix GeneChip Mouse MG_430 2.0	0	0	Lifestage	Development	0	0	#N/A	#N/A	#N/A	#N/A	Liver	0.974285
GSE6998_Liver from embryos at 16.5d post conception _vs_ at 10.5d post conception		Liver from embryos at 16.5d post conception _vs_ at 10.5d post conception	RNA expression	Affymetrix GeneChip Mouse MG_430 2.0	0	0	Lifestage	Development	0	0	#N/A	#N/A	#N/A	#N/A	Liver	0.621784
GSE6998_Liver from mice at 12hr after hepatectomy _vs_ at baseline		Liver from mice at 12hr after hepatectomy _vs_ at baseline	RNA expression	Affymetrix GeneChip Mouse MG_430 2.0	0	0	Stress/Injury	Partial hepatectomy	0	0	#N/A	#N/A	#N/A	Traumatic injury	Liver	-0.241618
GSE6998_Liver from mice at 18hr after hepatectomy _vs_ at baseline		Liver from mice at 18hr after hepatectomy _vs_ at baseline	RNA expression	Affymetrix GeneChip Mouse MG_430 2.0	0	0	Stress/Injury	Partial hepatectomy	0	0	#N/A	#N/A	#N/A	Traumatic injury	Liver	0.676335
GSE6998_Liver from mice at 1hr after hepatectomy _vs_ at baseline		Liver from mice at 1hr after hepatectomy _vs_ at baseline	RNA expression	Affymetrix GeneChip Mouse MG_430 2.0	0	0	Stress/Injury	Partial hepatectomy	0	0	#N/A	#N/A	#N/A	Traumatic injury	Liver	0
GSE6998_Liver from mice at 24hr after hepatectomy _vs_ at baseline		Liver from mice at 24hr after hepatectomy _vs_ at baseline	RNA expression	Affymetrix GeneChip Mouse MG_430 2.0	0	0	Stress/Injury	Partial hepatectomy	0	0	#N/A	#N/A	#N/A	Traumatic injury	#N/A	-0.705313
GSE6998_Liver from mice at 2hr after hepatectomy _vs_ at baseline		Liver from mice at 2hr after hepatectomy _vs_ at baseline	RNA expression	Affymetrix GeneChip Mouse MG_430 2.0	0	0	Stress/Injury	Partial hepatectomy	0	0	#N/A	#N/A	#N/A	Traumatic injury	Liver	0.944622
GSE6998_Liver from mice at 30hr after hepatectomy _vs_ at baseline		Liver from mice at 30hr after hepatectomy _vs_ at baseline	RNA expression	Affymetrix GeneChip Mouse MG_430 2.0	0	0	Stress/Injury	Partial hepatectomy	0	0	#N/A	#N/A	#N/A	Traumatic injury	Liver	-0.359419
GSE6998_Liver from mice at 48hr after hepatectomy _vs_ at baseline		Liver from mice at 48hr after hepatectomy _vs_ at baseline	RNA expression	Affymetrix GeneChip Mouse MG_430 2.0	0	0	Stress/Injury	Partial hepatectomy	0	0	#N/A	#N/A	#N/A	Traumatic injury	#N/A	1.54363
GSE6998_Liver from mice at 6hr after hepatectomy _vs_ at baseline		Liver from mice at 6hr after hepatectomy _vs_ at baseline	RNA expression	Affymetrix GeneChip Mouse MG_430 2.0	0	0	Stress/Injury	Partial hepatectomy	0	0	#N/A	#N/A	#N/A	Traumatic injury	Liver	1.56067
GSE6998_Liver from mice at 72hr after hepatectomy _vs_ at baseline		Liver from mice at 72hr after hepatectomy _vs_ at baseline	RNA expression	Affymetrix GeneChip Mouse MG_430 2.0	0	0	Stress/Injury	Partial hepatectomy	0	0	#N/A	#N/A	#N/A	Traumatic injury	Liver	-1.06854
GSE7342_Fetal liver from E13.5 mice - p38alpha knock out mice _vs_ wild type		Fetal liver from E13.5 mice - p38alpha knock out mice _vs_ wild type	RNA expression	Affymetrix GeneChip Mouse MG_430 2.0	0	0	Gene	MAPK14	Gene knockout	Knockout/knockdown	#N/A	MAPK14	Gene knockout	#N/A	#N/A	0.459671
GSE7342_Fetal liver from E15.5 mice - p38alpha knock out mice _vs_ wild type		Fetal liver from E15.5 mice - p38alpha knock out mice _vs_ wild type	RNA expression	Affymetrix GeneChip Mouse MG_430 2.0	0	0	Gene	MAPK14	Gene knockout	Knockout/knockdown	#N/A	MAPK14	Gene knockout	#N/A	Liver	-0.853872
GSE7357_Liver from B6 mice - Hfe knockout _vs_ wildtype		Liver from B6 mice - Hfe knockout _vs_ wildtype	RNA expression	Affymetrix GeneChip Mouse MG_430 2.0	1	0	Gene	Hfe	0	Knockout/knockdown	#N/A	HFE	Irreversible gene knockout	Disorder of iron metabolism	Liver	0
GSE7357_Liver from D2 mice - Hfe knockout _vs_ wildtype		Liver from D2 mice - Hfe knockout _vs_ wildtype	RNA expression	Affymetrix GeneChip Mouse MG_430 2.0	1	0	Gene	Hfe	0	Knockout/knockdown	#N/A	HFE	Irreversible gene knockout	Disorder of iron metabolism	Liver	-0.628563
GSE7699_Liver from mice on ketogenic diet _vs_ chow		Liver from mice on ketogenic diet _vs_ chow	RNA expression	Affymetrix GeneChip Mouse MG_430 2.0	0	0	Diet	ketogenic diet	0	0	#N/A	#N/A	#N/A	Ketogenic diet	#N/A	2.13668
GSE8295_Liver from 12-20wk old male 129S1-SvlmJ (wildtype) mice + 5d WY14643 _vs_ untreated mice		Liver from 12-20wk old male 129S1-SvlmJ (wildtype) mice + 5d WY14643 _vs_ untreated mice	RNA expression	Affymetrix GeneChip Mouse MG_430 2.0	1	0	Chemical	WY-14,643	0	0	50892-23-4	#N/A	#N/A	#N/A	Liver	48.699
GSE8295_Liver from 12-20wk old male 129S4-SvJae (PPARa-KO) mice + 5d WY14643 _vs_ untreated mice		Liver from 12-20wk old male 129S4-SvJae (PPARa-KO) mice + 5d WY14643 _vs_ untreated mice	RNA expression	Affymetrix GeneChip Mouse MG_430 2.0	1	0	Chemical	WY-14,643	0	Knockout/knockdown	50892-23-4	PPARA	Irreversible gene knockout	#N/A	#N/A	-0.527975
GSE8295_Liver from 5d WY14643 treated 129S4-SvJae (PPARa-KO) mice _vs_ 129S1-SvlmJ (wildtype) mice		Liver from 5d WY14643 treated 129S4-SvJae (PPARa-KO) mice _vs_ 129S1-SvlmJ (wildtype) mice	RNA expression	Affymetrix GeneChip Mouse MG_430 2.0	1	0	Gene	PPARA	0	Knockout/knockdown	50892-23-4	PPARA	Irreversible gene knockout	#N/A	Liver	-3.69897
GSE8295_Liver from untreated 129S4-SvJae (PPARa-KO) mice _vs_ 129S1-SvlmJ (wildtype) mice		Liver from untreated 129S4-SvJae (PPARa-KO) mice _vs_ 129S1-SvlmJ (wildtype) mice	RNA expression	Affymetrix GeneChip Mouse MG_430 2.0	1	0	Gene	PPARA	0	Knockout/knockdown	#N/A	PPARA	Irreversible gene knockout	#N/A	Liver	-48.2218
GSE8396_Liver from mice C10-0 treated 6hr - PPARa-Null _vs_ wildtype		Liver from mice C10-0 treated 6hr - PPARa-null _vs_ wildtype	RNA expression	Affymetrix GeneChip Mouse MG_430 2.0	1	0	Gene	PPARA	Irreversible gene knockout	Knockout/knockdown	621-71-6	PPARA	Irreversible gene knockout	#N/A	Liver	-30.3098
GSE8396_Liver from mice C18-1 treated 6hr - PPARa-Null _vs_ wildtype		Liver from mice C18-1 treated 6hr - PPARa-null _vs_ wildtype	RNA expression	Affymetrix GeneChip Mouse MG_430 2.0	1	0	Gene	PPARA	Irreversible gene knockout	Knockout/knockdown	#N/A	PPARA	Irreversible gene knockout	#N/A	Liver	-18.3279
GSE8396_Liver from mice C18-2 treated 6hr - PPARa-Null _vs_ wildtype		Liver from mice C18-2 treated 6hr - PPARa-null _vs_ wildtype	RNA expression	Affymetrix GeneChip Mouse MG_430 2.0	1	0	Gene	PPARA	Irreversible gene knockout	Knockout/knockdown	#N/A	PPARA	Irreversible gene knockout	#N/A	Liver	-31.041
GSE8396_Liver from mice C18-3 treated 6hr - PPARa-Null _vs_ wildtype		Liver from mice C18-3 treated 6hr - PPARa-null _vs_ wildtype	RNA expression	Affymetrix GeneChip Mouse MG_430 2.0	1	0	Gene	PPARA	Irreversible gene knockout	Knockout/knockdown	#N/A	PPARA	Irreversible gene knockout	#N/A	Liver	-25.4685
GSE8396_Liver from mice C20-5 treated 6hr - PPARa-Null _vs_ wildtype		Liver from mice C20-5 treated 6hr - PPARa-null _vs_ wildtype	RNA expression	Affymetrix GeneChip Mouse MG_430 2.0	1	0	Gene	PPARA	Irreversible gene knockout	Knockout/knockdown	#N/A	PPARA	Irreversible gene knockout	#N/A	Liver	-37.5086
GSE8396_Liver from mice C22-6 treated 6hr - PPARa-Null _vs_ wildtype		Liver from mice C22-6 treated 6hr - PPARa-null _vs_ wildtype	RNA expression	Affymetrix GeneChip Mouse MG_430 2.0	1	0	Gene	PPARA	Irreversible gene knockout	Knockout/knockdown	#N/A	PPARA	Irreversible gene knockout	#N/A	Liver	-33.9586
GSE8396_Liver from mice fenofibrate treated 6hr - PPARa-Null _vs_ wildtype		Liver from mice fenofibrate treated 6hr - PPARa-null _vs_ wildtype	RNA expression	Affymetrix GeneChip Mouse MG_430 2.0	1	0	Gene	PPARA	Irreversible gene knockout	Knockout/knockdown	49562-28-9	PPARA	Irreversible gene knockout	#N/A	Liver	-49.0088
GSE8396_Liver from mice Wy14643 treated 6hr - PPARa-Null _vs_ wildtype		Liver from mice Wy14643 treated 6hr - PPARa-null _vs_ wildtype	RNA expression	Affymetrix GeneChip Mouse MG_430 2.0	1	0	Gene	PPARA	Irreversible gene knockout	Knockout/knockdown	#N/A	PPARA	Irreversible gene knockout	#N/A	Liver	-53.0809
GSE8396_Liver from PPARa-Null mice - C10-0 treated 6hr _vs_ untreated		Liver from PPARa-null mice - C10-0 treated 6hr _vs_ untreated	RNA expression	Affymetrix GeneChip Mouse MG_430 2.0	1	0	Diet	C10:0	0	Knockout/knockdown	621-71-6	PPARA	Irreversible gene knockout	#N/A	Liver	-2.40894
GSE8396_Liver from PPARa-Null mice - C18-1 treated 6hr _vs_ untreated		Liver from PPARa-null mice - C18-1 treated 6hr _vs_ untreated	RNA expression	Affymetrix GeneChip Mouse MG_430 2.0	1	0	Diet	C18:1	0	Knockout/knockdown	#N/A	PPARA	Irreversible gene knockout	#N/A	Liver	0
GSE8396_Liver from PPARa-Null mice - C18-2 treated 6hr _vs_ untreated		Liver from PPARa-null mice - C18-2 treated 6hr _vs_ untreated	RNA expression	Affymetrix GeneChip Mouse MG_430 2.0	1	0	Diet	C18:2	0	Knockout/knockdown	#N/A	PPARA	Irreversible gene knockout	#N/A	Liver	-2.95861
GSE8396_Liver from PPARa-Null mice - C18-3 treated 6hr _vs_ untreated		Liver from PPARa-null mice - C18-3 treated 6hr _vs_ untreated	RNA expression	Affymetrix GeneChip Mouse MG_430 2.0	1	0	Diet	C18:3	0	Knockout/knockdown	#N/A	PPARA	Irreversible gene knockout	#N/A	Liver	-1.59688
GSE8396_Liver from PPARa-Null mice - C20-5 treated 6hr _vs_ untreated		Liver from PPARa-null mice - C20-5 treated 6hr _vs_ untreated	RNA expression	Affymetrix GeneChip Mouse MG_430 2.0	1	0	Diet	C20:5	0	Knockout/knockdown	#N/A	PPARA	Irreversible gene knockout	#N/A	#N/A	-2.38722
GSE8396_Liver from PPARa-Null mice - C22-6 treated 6hr _vs_ untreated		Liver from PPARa-null mice - C22-6 treated 6hr _vs_ untreated	RNA expression	Affymetrix GeneChip Mouse MG_430 2.0	1	0	Diet	C22:6	0	Knockout/knockdown	#N/A	PPARA	Irreversible gene knockout	#N/A	Liver	0.72538
GSE8396_Liver from PPARa-Null mice - fenofibrate treated 6hr _vs_ untreated		Liver from PPARa-null mice - fenofibrate treated 6hr _vs_ untreated	RNA expression	Affymetrix GeneChip Mouse MG_430 2.0	1	0	Chemical	Fenofibrate	0	Knockout/knockdown	49562-28-9	PPARA	Irreversible gene knockout	#N/A	Liver	0.791021
GSE8396_Liver from PPARa-Null mice - WY14643 treated 6hr _vs_ untreated		Liver from PPARa-null mice - WY14643 treated 6hr _vs_ untreated	RNA expression	Affymetrix GeneChip Mouse MG_430 2.0	1	0	Chemical	WY-14,643	0	Knockout/knockdown	#N/A	PPARA	Irreversible gene knockout	#N/A	Liver	0
GSE8396_Liver from untreated mice - PPARa-Null _vs_ wildtype		Liver from untreated mice - PPARa-null _vs_ wildtype	RNA expression	Affymetrix GeneChip Mouse MG_430 2.0	1	0	Gene	PPARA	Irreversible gene knockout	Knockout/knockdown	#N/A	PPARA	Irreversible gene knockout	#N/A	#N/A	-17.8539
GSE8396_Liver from wildtype mice - C10-0 treated 6hr _vs_ untreated		Liver from wildtype mice - C10-0 treated 6hr _vs_ untreated	RNA expression	Affymetrix GeneChip Mouse MG_430 2.0	1	0	Diet	C10:0	0	0	621-71-6	#N/A	#N/A	#N/A	#N/A	8.13077
GSE8396_Liver from wildtype mice - C18-1 treated 6hr _vs_ untreated		Liver from wildtype mice - C18-1 treated 6hr _vs_ untreated	RNA expression	Affymetrix GeneChip Mouse MG_430 2.0	1	0	Diet	C18:1	0	0	#N/A	#N/A	#N/A	#N/A	#N/A	0
GSE8396_Liver from wildtype mice - C18-2 treated 6hr _vs_ untreated		Liver from wildtype mice - C18-2 treated 6hr _vs_ untreated	RNA expression	Affymetrix GeneChip Mouse MG_430 2.0	1	0	Diet	C18:2	0	0	#N/A	#N/A	#N/A	#N/A	Liver	12.6021
GSE8396_Liver from wildtype mice - C18-3 treated 6hr _vs_ untreated		Liver from wildtype mice - C18-3 treated 6hr _vs_ untreated	RNA expression	Affymetrix GeneChip Mouse MG_430 2.0	1	0	Diet	C18:3	0	0	#N/A	#N/A	#N/A	#N/A	Liver	18.7696
GSE8396_Liver from wildtype mice - C20-5 treated 6hr _vs_ untreated		Liver from wildtype mice - C20-5 treated 6hr _vs_ untreated	RNA expression	Affymetrix GeneChip Mouse MG_430 2.0	1	0	Diet	C20:5	0	0	#N/A	#N/A	#N/A	#N/A	Liver	11.4559
GSE8396_Liver from wildtype mice - C22-6 treated 6hr _vs_ untreated		Liver from wildtype mice - C22-6 treated 6hr _vs_ untreated	RNA expression	Affymetrix GeneChip Mouse MG_430 2.0	1	0	Diet	C22:6	0	0	#N/A	#N/A	#N/A	#N/A	Liver	24.585
GSE8396_Liver from wildtype mice - fenofibrate treated 6hr _vs_ untreated		Liver from wildtype mice - fenofibrate treated 6hr _vs_ untreated	RNA expression	Affymetrix GeneChip Mouse MG_430 2.0	1	0	Chemical	Fenofibrate	0	0	49562-28-9	#N/A	#N/A	#N/A	#N/A	41.8539
GSE8396_Liver from wildtype mice - WY14643 treated 6hr _vs_ untreated		Liver from wildtype mice - WY14643 treated 6hr _vs_ untreated	RNA expression	Affymetrix GeneChip Mouse MG_430 2.0	1	0	Chemical	WY-14,643	0	0	#N/A	#N/A	#N/A	#N/A	Liver	46.1024
GSE8966_Liver from SCID mice + Arkansas strain E. chaffeensis 15d _vs_ mock infected		Liver from SCID mice + Arkansas strain E. chaffeensis 15d _vs_ mock infected	RNA expression	Affymetrix GeneChip Mouse MG_430 2.0	0	0	Infection	E.chaffeensis(A)	0	Knockout/knockdown	#N/A	Scid	#N/A	Inflammatory disease of liver	Liver	-4.95861
GSE8966_Liver from SCID mice + Liberty strain E. chaffeensis 15d _vs_ mock infected		Liver from SCID mice + Liberty strain E. chaffeensis 15d _vs_ mock infected	RNA expression	Affymetrix GeneChip Mouse MG_430 2.0	0	0	Infection	E.chaffeensis(L)	0	Knockout/knockdown	#N/A	Scid	#N/A	Inflammatory disease of liver	Liver	-4
GSE8966_Liver from SCID mice + Wakulla strain E. chaffeensis 15d _vs_ mock infected		Liver from SCID mice + Wakulla strain E. chaffeensis 15d _vs_ mock infected	RNA expression	Affymetrix GeneChip Mouse MG_430 2.0	0	0	Infection	E.chaffeensis(W)	0	Knockout/knockdown	#N/A	Scid	#N/A	Inflammatory disease of liver	Liver	-5.36653
GSE8969_Liver from Nrf2 knockout mice _vs_ wildtype		Liver from Nrf2 knockout mice _vs_ wildtype	RNA expression	Affymetrix GeneChip Mouse MG_430 2.0	1	0	Gene	Nfe2l2	0	Knockout/knockdown	#N/A	NFE2L2	Irreversible gene knockout	#N/A	#N/A	-0.628563
GSE9012_Hepatocellular carcinoma from Trim24-Null mice _vs_ normal liver from wildtype mice	22	Hepatocellular carcinoma from Trim24-null mice _vs_ normal liver from wildtype mice	RNA expression	Affymetrix GeneChip Mouse MG_430 2.0	no info	0	Gene/tumor	Trim24/tumor	0	Knockout/knockdown	#N/A	TRIM24	Gene knockout	Liver cell carcinoma (clinical)	#N/A	-0.667764
GSE9097_Mouse liver + H. hepaticus infection and tumor _vs_ control liver	22	Mouse liver + H. hepaticus infection and tumor _vs_ control liver	RNA expression	Affymetrix GeneChip Mouse MG_430 2.0	0	0	Infection/tumor	0	0	0	#N/A	#N/A	#N/A	Inflammatory disease of liver	#N/A	2.03621
GSE9097_Mouse liver + H. hepaticus infection and tumor _vs_ infected liver without tumor		Mouse liver + H. hepaticus infection and tumor _vs_ infected liver without tumor	RNA expression	Affymetrix GeneChip Mouse MG_430 2.0	0	0	Tumor	Liver tumor	0	0	#N/A	#N/A	#N/A	Inflammatory disease of liver	#N/A	0.424928
GSE9097_Mouse liver infected with H. hepaticus _vs_ control liver		Mouse liver infected with H. hepaticus _vs_ control liver	RNA expression	Affymetrix GeneChip Mouse MG_430 2.0	0	0	Infection	0	0	0	#N/A	#N/A	#N/A	Inflammatory disease of liver	#N/A	0
GSE9338_Liver from castaneus _vs_ musculus		Liver from castaneus _vs_ musculus	RNA expression	Affymetrix GeneChip Mouse MG_430 2.0	0	0	Strain	0	0	0	#N/A	#N/A	#N/A	#N/A	Liver	0.818728
GSE9338_Liver from castaneus-musculus F1 _vs_ musculus-castaneus F1		Liver from castaneus-musculus F1 _vs_ musculus-castaneus F1	RNA expression	Affymetrix GeneChip Mouse MG_430 2.0	0	0	Strain	0	0	0	#N/A	#N/A	#N/A	#N/A	Liver	0.473273
GSE9338_Liver from domesticus _vs_ musculus		Liver from domesticus _vs_ musculus	RNA expression	Affymetrix GeneChip Mouse MG_430 2.0	0	0	Strain	0	0	0	#N/A	#N/A	#N/A	#N/A	Liver	-1.35952
GSE9338_Liver from domesticus-musculus F1 _vs_ musculus-domesticus F1		Liver from domesticus-musculus F1 _vs_ musculus-domesticus F1	RNA expression	Affymetrix GeneChip Mouse MG_430 2.0	0	0	Strain	0	0	0	#N/A	#N/A	#N/A	#N/A	Liver	0.442252
GSE9441_Liver from C57BL6J mice strain sleep deprived _vs_ nondeprived		Liver from C57BL6J mice strain sleep deprived _vs_ nondeprived	RNA expression	Affymetrix GeneChip Mouse MG_430 2.0	0	0	Stress/Injury	Sleep deprivation	0	0	#N/A	#N/A	#N/A	Not getting enough sleep	Liver	0.528562
GSE9441_Liver from DBA2J mice strain sleep deprived _vs_ nondeprived		Liver from DBA2J mice strain sleep deprived _vs_ nondeprived	RNA expression	Affymetrix GeneChip Mouse MG_430 2.0	0	0	Stress/Injury	Sleep deprivation	0	0	#N/A	#N/A	#N/A	Not getting enough sleep	Liver	1.30103
GSE9549_Liver from SOCS3 KO _vs_ wildtype		Liver from SOCS3 KO _vs_ wildtype	RNA expression	Affymetrix GeneChip Mouse MG_430 2.0	0	0	Gene	SOCS3	Gene knockout	Knockout/knockdown	#N/A	SOCS3	Gene knockout	#N/A	Liver	0.249723
GSE9630_Liver from AIN-diet mice + 100ppb arsenic water _vs_ not-exposed		Liver from AIN-diet mice + 100ppb arsenic water _vs_ not-exposed	RNA expression	Affymetrix GeneChip Mouse MG_430 2.0	0	0	Chemical	Arsenic	0	0	1327-53-3	#N/A	#N/A	Poisoning by drug AND/OR medicinal substance	#N/A	-1.8041
GSE9630_Liver from AIN-diet mice + 10ppb arsenic food _vs_ not-exposed		Liver from AIN-diet mice + 10ppb arsenic food _vs_ not-exposed	RNA expression	Affymetrix GeneChip Mouse MG_430 2.0	0	0	Chemical	Arsenic	0	0	1327-53-3	#N/A	#N/A	Poisoning by drug AND/OR medicinal substance	Liver	0
GSE9630_Liver from AIN-diet mice + 10ppb arsenic water _vs_ not-exposed		Liver from AIN-diet mice + 10ppb arsenic water _vs_ not-exposed	RNA expression	Affymetrix GeneChip Mouse MG_430 2.0	0	0	Chemical	Arsenic	0	0	1327-53-3	#N/A	#N/A	Poisoning by drug AND/OR medicinal substance	Liver	-1.08197
GSE9630_Liver from LRD-diet mice + 100ppb arsenic water _vs_ not-exposed		Liver from LRD-diet mice + 100ppb arsenic water _vs_ not-exposed	RNA expression	Affymetrix GeneChip Mouse MG_430 2.0	0	0	Chemical	Arsenic	0	0	1327-53-3	#N/A	#N/A	Poisoning by drug AND/OR medicinal substance	Liver	0.597395
GSE9630_Liver from LRD-diet mice + 10ppb arsenic food _vs_ not-exposed		Liver from LRD-diet mice + 10ppb arsenic food _vs_ not-exposed	RNA expression	Affymetrix GeneChip Mouse MG_430 2.0	0	0	Chemical	Arsenic	0	0	1327-53-3	#N/A	#N/A	Poisoning by drug AND/OR medicinal substance	Liver	0
GSE9630_Liver from LRD-diet mice + 10ppb arsenic water _vs_ not-exposed		Liver from LRD-diet mice + 10ppb arsenic water _vs_ not-exposed	RNA expression	Affymetrix GeneChip Mouse MG_430 2.0	0	0	Chemical	Arsenic	0	0	1327-53-3	#N/A	#N/A	Poisoning by drug AND/OR medicinal substance	Liver	0
GSE9630_Liver from mice injected with arsenite _vs_ vehicle		Liver from mice injected with arsenite _vs_ vehicle	RNA expression	Affymetrix GeneChip Mouse MG_430 2.0	0	0	Chemical	Arsenite	0	0	1327-53-3	#N/A	#N/A	Poisoning by drug AND/OR medicinal substance	Liver	0.384681
GSE9630_Liver from mice injected with arsenite and dexamethasone _vs_ arsenite		Liver from mice injected with arsenite and dexamethasone _vs_ arsenite	RNA expression	Affymetrix GeneChip Mouse MG_430 2.0	0	0	Hormone	Dexamethasone	0	0	50-02-2	#N/A	#N/A	Poisoning by drug AND/OR medicinal substance	Liver	1.37161
GSE9630_Liver from mice injected with arsenite and dexamethasone _vs_ dexamethasone		Liver from mice injected with arsenite and dexamethasone _vs_ dexamethasone	RNA expression	Affymetrix GeneChip Mouse MG_430 2.0	0	0	Chemical	Arsenite	0	0	50-02-2	#N/A	#N/A	Poisoning by drug AND/OR medicinal substance	Liver	0
GSE9630_Liver from mice injected with arsenite and dexamethasone _vs_ vehicle		Liver from mice injected with arsenite and dexamethasone _vs_ vehicle	RNA expression	Affymetrix GeneChip Mouse MG_430 2.0	0	0	Chemical	Dexamethasone+Arsenic	0	0	50-02-2	#N/A	#N/A	Poisoning by drug AND/OR medicinal substance	Liver	1.04287
GSE9630_Liver from mice injected with dexamethasone _vs_ vehicle		Liver from mice injected with dexamethasone _vs_ vehicle	RNA expression	Affymetrix GeneChip Mouse MG_430 2.0	0	0	Hormone	Dexamethasone	0	0	50-02-2	0	#N/A	Poisoning by drug AND/OR medicinal substance	Liver	3.39794
GSE9786_Liver from mice treated with 3mg/kg/day perfluorooctanoic acid 7d - PPARalpha knockout _vs_ wildtype		Liver from mice treated with 3mg/kg/day perfluorooctanoic acid 7d - PPARalpha knockout _vs_ wildtype	RNA expression	Affymetrix GeneChip Mouse MG_430 2.0	1	0	Gene	PPARA	0	Knockout/knockdown	335-67-1	PPARA	Irreversible gene knockout	#N/A	Liver	-38.6383
GSE9786_Liver from PPARalpha knockout mice treated with 3mg/kg/day perfluorooctanoic acid 7d _vs_ vehicle		Liver from PPARalpha knockout mice treated with 3mg/kg/day perfluorooctanoic acid 7d _vs_ vehicle	RNA expression	Affymetrix GeneChip Mouse MG_430 2.0	1	0	Chemical	Perfluorooctanoic acid	0	Knockout/knockdown	335-67-1	PPARA	Irreversible gene knockout	#N/A	#N/A	0.54607
GSE9786_Liver from wildtype mice treated with 3mg/kg/day perfluorooctanoic acid 7d _vs_ vehicle		Liver from wildtype mice treated with 3mg/kg/day perfluorooctanoic acid 7d _vs_ vehicle	RNA expression	Affymetrix GeneChip Mouse MG_430 2.0	1	0	Chemical	Perfluorooctanoic acid	0	0	335-67-1	#N/A	#N/A	#N/A	#N/A	32.5528
GSE9892_Liver from IFNgamma Null mice _vs_ wildtype		Liver from IFNgamma null mice _vs_ wildtype	RNA expression	Affymetrix GeneChip Mouse MG_430 2.0	no info	0	Gene	Ifng	0	Knockout/knockdown	#N/A	IFNG	Gene knockout	#N/A	Liver	0
GSE9892_Liver from TGFbeta1 Null mice _vs_ wildtype		Liver from TGFbeta1 null mice _vs_ wildtype	RNA expression	Affymetrix GeneChip Mouse MG_430 2.0	no info	0	Gene	Tgfb1	0	Knockout/knockdown	#N/A	TGFB1	Gene knockout	#N/A	Liver	-3.52288
GSE9892_Liver from TGFbeta1-IFNgamma double Null mice _vs_ wildtype		Liver from TGFbeta1-IFNgamma double null mice _vs_ wildtype	RNA expression	Affymetrix GeneChip Mouse MG_430 2.0	no info	0	Gene	Tgfb1, Ifng	0	Knockout/knockdown	#N/A	IFNG	Gene knockout	#N/A	Liver	-0.796695
E-MEXP-1711_Liver from 24mo-old RXRa-deficient female mice _vs_ male		Liver from 24mo-old RXRa-deficient female mice _vs_ male	RNA expression	Affymetrix GeneChip Mouse MG_430A 2.0	Gender	0	Gender	FvM	0	Knockout/knockdown	#N/A	RXRA	Gene knockout	#N/A	Liver	0
E-MEXP-1711_Liver from 24mo-old WT female mice _vs_ male		Liver from 24mo-old WT female mice _vs_ male	RNA expression	Affymetrix GeneChip Mouse MG_430A 2.0	Gender	0	Gender	FvM	0	0	#N/A	#N/A	#N/A	#N/A	#N/A	-0.457299
E-MEXP-1711_Liver from 6mo-old female mice RXRa-deficient _vs_ WT		Liver from 6mo-old female mice RXRa-deficient _vs_ WT	RNA expression	Affymetrix GeneChip Mouse MG_430A 2.0	2	0	Gene	Rxra	0	Knockout/knockdown	#N/A	RXRA	Null	#N/A	Liver	-2.85387
E-MEXP-1711_Liver from 6mo-old male mice RXRa-deficient _vs_ WT		Liver from 6mo-old male mice RXRa-deficient _vs_ WT	RNA expression	Affymetrix GeneChip Mouse MG_430A 2.0	1	0	Gene	Rxra	0	Knockout/knockdown	#N/A	RXRA	Null	#N/A	#N/A	-3.22185
E-MEXP-1711_Liver from 6mo-old RXRa-deficient female mice _vs_ male		Liver from 6mo-old RXRa-deficient female mice _vs_ male	RNA expression	Affymetrix GeneChip Mouse MG_430A 2.0	Gender	0	Gender	FvM	0	Knockout/knockdown	#N/A	RXRA	Gene knockout	#N/A	Liver	1.19179
E-MEXP-347_Female Ames dwarf mouse liver _vs_ male		Female Ames dwarf mouse liver _vs_ male	RNA expression	Affymetrix GeneChip Mouse MG_430A 2.0	Gender	0	Gender	FvM	0	Knockout/knockdown	#N/A	Prop1	#N/A	#N/A	#N/A	0
E-MEXP-347_Female Ames dwarf mouse liver _vs_ wild type		Female Ames dwarf mouse liver _vs_ wild type	RNA expression	Affymetrix GeneChip Mouse MG_430A 2.0	2	0	Gene	Prop1	#N/A	Knockout/knockdown	#N/A	#N/A	#N/A	True dwarfism	Liver	1.65758
E-MEXP-347_Female wild type mouse liver _vs_ male		Female wild type mouse liver _vs_ male	RNA expression	Affymetrix GeneChip Mouse MG_430A 2.0	Gender	0	Gender	FvM	0	0	#N/A	#N/A	#N/A	#N/A	Liver	-1.43771
E-MEXP-347_Male Ames dwarf mouse liver _vs_ wild type		Male Ames dwarf mouse liver _vs_ wild type	RNA expression	Affymetrix GeneChip Mouse MG_430A 2.0	1	0	Gene	Prop1	#N/A	Knockout/knockdown	#N/A	#N/A	#N/A	True dwarfism	Liver	0
E-MEXP-856_Mouse liver + constitutively active HIF-1a _vs_ wild type		Mouse liver + constitutively active HIF-1a _vs_ wild type	RNA expression	Affymetrix GeneChip Mouse MG_430A 2.0	no info	0	Gene	Hif1a	0	Overexpression	#N/A	Hif1a	LS-Overexp	#N/A	#N/A	5.04576
E-MEXP-856_Mouse liver + constitutively active HIF-1a and HIF-2a _vs_ wild type		Mouse liver + constitutively active HIF-1a and HIF-2a _vs_ wild type	RNA expression	Affymetrix GeneChip Mouse MG_430A 2.0	no info	0	Gene	Hif1a, Hif2a	0	Overexpression	#N/A	EPAS1	LS-Overexp	#N/A	Liver	1.00349
E-MEXP-856_Mouse liver + constitutively active HIF-2a _vs_ wild type		Mouse liver + constitutively active HIF-2a _vs_ wild type	RNA expression	Affymetrix GeneChip Mouse MG_430A 2.0	no info	0	Gene	Hif2a	0	Overexpression	#N/A	EPAS1	LS-Overexp	#N/A	Liver	2.22185
E-MEXP-856_Mouse liver + VHL knock out _vs_ wild type		Mouse liver + VHL knock out _vs_ wild type	RNA expression	Affymetrix GeneChip Mouse MG_430A 2.0	no info	0	Gene	Vhl	0	Knockout/knockdown	#N/A	VHL	Null	#N/A	Liver	0.726073
GSE11098_Liver from Fah KO mice _vs_ wildtype_GPL339		Liver from Fah KO mice _vs_ wildtype_GPL339	RNA expression	Affymetrix GeneChip Mouse MG_430A 2.0	no info	0	Gene	FAH	Irreversible gene knockout	Knockout/knockdown	#N/A	FAH	Irreversible gene knockout	#N/A	Liver	4.23657
GSE11098_Liver from Fah p21 double KO mice _vs_ Fah KO mice_GPL339		Liver from Fah p21 double KO mice _vs_ Fah KO mice_GPL339	RNA expression	Affymetrix GeneChip Mouse MG_430A 2.0	no info	0	Gene	CDKN1A	0	Knockout/knockdown	#N/A	FAH	Irreversible gene knockout	#N/A	#N/A	-1.66354
GSE11098_Liver from Fah p21 double KO mice _vs_ wildtype_GPL339		Liver from Fah p21 double KO mice _vs_ wildtype_GPL339	RNA expression	Affymetrix GeneChip Mouse MG_430A 2.0	no info	0	Gene	Fah, Cdkn1a	0	Knockout/knockdown	#N/A	CDKN1A	Irreversible gene knockout	#N/A	#N/A	2.88606
GSE11126_Liver from acoustic and restraint stress exposed mice- repeated _vs_ acute		Liver from acoustic and restraint stress exposed mice- repeated _vs_ acute	RNA expression	Affymetrix GeneChip Mouse MG_430A 2.0	0	0	Stress/Injury	ACOUSTIC/RESTRAINT	0	0	#N/A	#N/A	#N/A	General adaptation syndrome	#N/A	-1.17263
GSE11126_Liver from mice exposed to acute acoustic and restraint stress _vs_ control		Liver from mice exposed to acute acoustic and restraint stress _vs_ control	RNA expression	Affymetrix GeneChip Mouse MG_430A 2.0	0	0	Stress/Injury	ACOUSTIC/RESTRAINT	0	0	#N/A	#N/A	#N/A	#N/A	#N/A	0.913284
GSE11126_Liver from mice exposed to repeated acoustic and restraint stress _vs_ control		Liver from mice exposed to repeated acoustic and restraint stress _vs_ control	RNA expression	Affymetrix GeneChip Mouse MG_430A 2.0	0	0	Stress/Injury	ACOUSTIC/RESTRAINT	0	0	#N/A	#N/A	#N/A	#N/A	#N/A	0.283329
GSE1148_Liver of male mice _vs_ female		Liver of male mice _vs_ female	RNA expression	Affymetrix GeneChip Mouse MG_430A 2.0	Gender	0	Gender	MvF	0	0	#N/A	#N/A	#N/A	#N/A	Liver	0
GSE11808_Liver from tumor-bearing mice (TK-4 cells in cecum)+ TSU68 _vs_ Non-tumor bearing mice + control		Liver from tumor-bearing mice (TK-4 cells in cecum)+ TSU68 _vs_ Non-tumor bearing mice + control	RNA expression	Affymetrix GeneChip Mouse MG_430A 2.0	0	0	Chemical	TSU68	0	0	#N/A	#N/A	#N/A	Neoplastic disease	Liver	0.641875
GSE11808_Liver on control treatment from tumor-bearing mice (TK-4 cells in cecum) _vs_ non-tumor bearing		Liver on control treatment from tumor-bearing mice (TK-4 cells in cecum) _vs_ non-tumor bearing	RNA expression	Affymetrix GeneChip Mouse MG_430A 2.0	0	0	Tumor	COLON TUMOR	0	0	#N/A	#N/A	#N/A	Neoplastic disease	Liver	-1.77728
GSE13388_Liver of female mice + testosterone 3wk _vs_ vehicle		Liver of female mice + testosterone 3wk _vs_ vehicle	RNA expression	Affymetrix GeneChip Mouse MG_430A 2.0	2	0	Hormone	Testosterone	0	0	481-30-1	0	#N/A	#N/A	Liver	1.00789
GSE13388_Liver of female mice + testosterone 3wk followed by withdrawal 12wk _vs_ 3wk treatment only		Liver of female mice + testosterone 3wk followed by withdrawal 12wk _vs_ 3wk treatment only	RNA expression	Affymetrix GeneChip Mouse MG_430A 2.0	2	0	Hormone	Testosterone	0	0	481-30-1	#N/A	#N/A	#N/A	Liver	1.81248
GSE13388_Liver of female mice + vehicle 3wk followed by withdrawal 12wk _vs_ 3wk vehicle only		Liver of female mice + vehicle 3wk followed by withdrawal 12wk _vs_ 3wk vehicle only	RNA expression	Affymetrix GeneChip Mouse MG_430A 2.0	2	0	Miscellaneous	0	0	0	#N/A	#N/A	#N/A	#N/A	Liver	0.910802
GSE13388_Liver of female mice+testosterone 3wk followed by withdrawal 12wk _vs_ vehicle 3wk + withdrawal 12wk		Liver of female mice+testosterone 3wk followed by withdrawal 12wk _vs_ vehicle 3wk + withdrawal 12wk	RNA expression	Affymetrix GeneChip Mouse MG_430A 2.0	2	0	Hormone	Testosterone	0	0	481-30-1	#N/A	#N/A	#N/A	Liver	0.831208
GSE14539_Liver from Mdr2 knockout mice - 2d post-partial hepatectomy _vs_ at time of surgery		Liver from Mdr2 knockout mice - 2d post-partial hepatectomy _vs_ at time of surgery	RNA expression	Affymetrix GeneChip Mouse MG_430A 2.0	no info	0	Stress/Injury	Partial hepatectomy	0	Knockout/knockdown	#N/A	ABCB4	Gene knockout	Injury of liver	#N/A	-1.97469
GSE14539_Liver from Mdr2 knockout mice - 6d post-partial hepatectomy _vs_ at time of surgery		Liver from Mdr2 knockout mice - 6d post-partial hepatectomy _vs_ at time of surgery	RNA expression	Affymetrix GeneChip Mouse MG_430A 2.0	no info	0	Gene	Mdr2	0	Knockout/knockdown	#N/A	ABCB4	Gene knockout	Injury of liver	Liver	-2.22185
GSE14539_Liver from mice 2d post-partial hepatectomy - Mdr2 knockout mice _vs_ wildtype		Liver from mice 2d post-partial hepatectomy - Mdr2 knockout mice _vs_ wildtype	RNA expression	Affymetrix GeneChip Mouse MG_430A 2.0	no info	0	Gene	Mdr2	Gene knockout	Knockout/knockdown	#N/A	ABCB4	Gene knockout	Injury of liver	Liver	-0.374071
GSE14539_Liver from mice at time of surgery - Mdr2 knockout mice _vs_ wildtype		Liver from mice at time of surgery - Mdr2 knockout mice _vs_ wildtype	RNA expression	Affymetrix GeneChip Mouse MG_430A 2.0	no info	0	Gene	Mdr2	0	Knockout/knockdown	#N/A	ABCB4	Gene knockout	#N/A	Liver	-0.689307
GSE14539_Liver from wildtype mice - 2d post-partial hepatectomy _vs_ at time of surgery		Liver from wildtype mice - 2d post-partial hepatectomy _vs_ at time of surgery	RNA expression	Affymetrix GeneChip Mouse MG_430A 2.0	no info	0	Stress/Injury	Partial hepatectomy	0	0	#N/A	#N/A	#N/A	Injury of liver	Liver	0.915424
GSE14539_Liver from wildtype mice - 6d post-partial hepatectomy _vs_ at time of surgery		Liver from wildtype mice - 6d post-partial hepatectomy _vs_ at time of surgery	RNA expression	Affymetrix GeneChip Mouse MG_430A 2.0	no info	0	Stress/Injury	Partial hepatectomy	0	0	#N/A	#N/A	#N/A	Injury of liver	Liver	-3.69897
GSE16780_Liver from 16 week old male mice - strain 129X1 _vs_ strain B6		Liver from 16 week old male mice - strain 129X1 _vs_ strain B6	RNA expression	Affymetrix GeneChip Mouse MG_430A 2.0	1	0	Strain	0	0	0	#N/A	#N/A	#N/A	#N/A	Liver	0
GSE16780_Liver from 16 week old male mice - strain AJ _vs_ strain B6		Liver from 16 week old male mice - strain AJ _vs_ strain B6	RNA expression	Affymetrix GeneChip Mouse MG_430A 2.0	1	0	Strain	0	0	0	#N/A	#N/A	#N/A	#N/A	Liver	0
GSE16780_Liver from 16 week old male mice - strain AKR _vs_ strain B6		Liver from 16 week old male mice - strain AKR _vs_ strain B6	RNA expression	Affymetrix GeneChip Mouse MG_430A 2.0	1	0	Strain	0	0	0	#N/A	#N/A	#N/A	#N/A	Liver	0.673255
GSE16780_Liver from 16 week old male mice - strain AXB1 PgnJ _vs_ strain B6		Liver from 16 week old male mice - strain AXB1 PgnJ _vs_ strain B6	RNA expression	Affymetrix GeneChip Mouse MG_430A 2.0	1	0	Strain	0	0	0	#N/A	#N/A	#N/A	#N/A	Liver	0.288868
GSE16780_Liver from 16 week old male mice - strain AXB10 PgnJ _vs_ strain B6		Liver from 16 week old male mice - strain AXB10 PgnJ _vs_ strain B6	RNA expression	Affymetrix GeneChip Mouse MG_430A 2.0	1	0	Strain	0	0	0	#N/A	#N/A	#N/A	#N/A	Liver	-1.80134
GSE16780_Liver from 16 week old male mice - strain AXB12 PgnJ _vs_ strain B6		Liver from 16 week old male mice - strain AXB12 PgnJ _vs_ strain B6	RNA expression	Affymetrix GeneChip Mouse MG_430A 2.0	1	0	Strain	0	0	0	#N/A	#N/A	#N/A	#N/A	Liver	0.316233
GSE16780_Liver from 16 week old male mice - strain AXB13 PgnJ _vs_ strain B6		Liver from 16 week old male mice - strain AXB13 PgnJ _vs_ strain B6	RNA expression	Affymetrix GeneChip Mouse MG_430A 2.0	1	0	Strain	0	0	0	#N/A	#N/A	#N/A	#N/A	Liver	-0.54546
GSE16780_Liver from 16 week old male mice - strain AXB15 PgnJ _vs_ strain B6		Liver from 16 week old male mice - strain AXB15 PgnJ _vs_ strain B6	RNA expression	Affymetrix GeneChip Mouse MG_430A 2.0	1	0	Strain	0	0	0	#N/A	#N/A	#N/A	#N/A	Liver	-1.47496
GSE16780_Liver from 16 week old male mice - strain AXB19 PgnJ _vs_ strain B6		Liver from 16 week old male mice - strain AXB19 PgnJ _vs_ strain B6	RNA expression	Affymetrix GeneChip Mouse MG_430A 2.0	1	0	Strain	0	0	0	#N/A	#N/A	#N/A	#N/A	Liver	-0.355956
GSE16780_Liver from 16 week old male mice - strain AXB19a PgnJ _vs_ strain B6		Liver from 16 week old male mice - strain AXB19a PgnJ _vs_ strain B6	RNA expression	Affymetrix GeneChip Mouse MG_430A 2.0	1	0	Strain	0	0	0	#N/A	#N/A	#N/A	#N/A	Liver	-1.55909
GSE16780_Liver from 16 week old male mice - strain AXB19b PgnJ _vs_ strain B6		Liver from 16 week old male mice - strain AXB19b PgnJ _vs_ strain B6	RNA expression	Affymetrix GeneChip Mouse MG_430A 2.0	1	0	Strain	0	0	0	#N/A	#N/A	#N/A	#N/A	Liver	-0.837734
GSE16780_Liver from 16 week old male mice - strain AXB2 PgnJ _vs_ strain B6		Liver from 16 week old male mice - strain AXB2 PgnJ _vs_ strain B6	RNA expression	Affymetrix GeneChip Mouse MG_430A 2.0	1	0	Strain	0	0	0	#N/A	#N/A	#N/A	#N/A	Liver	2
GSE16780_Liver from 16 week old male mice - strain AXB23 PgnJ _vs_ strain B6		Liver from 16 week old male mice - strain AXB23 PgnJ _vs_ strain B6	RNA expression	Affymetrix GeneChip Mouse MG_430A 2.0	1	0	Strain	0	0	0	#N/A	#N/A	#N/A	#N/A	Liver	-3.22185
GSE16780_Liver from 16 week old male mice - strain AXB24 PgnJ _vs_ strain B6		Liver from 16 week old male mice - strain AXB24 PgnJ _vs_ strain B6	RNA expression	Affymetrix GeneChip Mouse MG_430A 2.0	1	0	Strain	0	0	0	#N/A	#N/A	#N/A	#N/A	Liver	-1.7986
GSE16780_Liver from 16 week old male mice - strain AXB4 PgnJ _vs_ strain B6		Liver from 16 week old male mice - strain AXB4 PgnJ _vs_ strain B6	RNA expression	Affymetrix GeneChip Mouse MG_430A 2.0	1	0	Strain	0	0	0	#N/A	#N/A	#N/A	#N/A	Liver	0
GSE16780_Liver from 16 week old male mice - strain AXB5 PgnJ _vs_ strain B6		Liver from 16 week old male mice - strain AXB5 PgnJ _vs_ strain B6	RNA expression	Affymetrix GeneChip Mouse MG_430A 2.0	1	0	Strain	0	0	0	#N/A	#N/A	#N/A	#N/A	#N/A	1.79317
GSE16780_Liver from 16 week old male mice - strain AXB6 PgnJ _vs_ strain B6		Liver from 16 week old male mice - strain AXB6 PgnJ _vs_ strain B6	RNA expression	Affymetrix GeneChip Mouse MG_430A 2.0	1	0	Strain	0	0	0	#N/A	#N/A	#N/A	#N/A	#N/A	0.732359
GSE16780_Liver from 16 week old male mice - strain AXB8 PgnJ _vs_ strain B6		Liver from 16 week old male mice - strain AXB8 PgnJ _vs_ strain B6	RNA expression	Affymetrix GeneChip Mouse MG_430A 2.0	1	0	Strain	0	0	0	#N/A	#N/A	#N/A	#N/A	Liver	0.358229
GSE16780_Liver from 16 week old male mice - strain B6Cc3 _vs_ strain B6		Liver from 16 week old male mice - strain B6Cc3 _vs_ strain B6	RNA expression	Affymetrix GeneChip Mouse MG_430A 2.0	1	0	Strain	0	0	0	#N/A	#N/A	#N/A	#N/A	Liver	1.29328
GSE16780_Liver from 16 week old male mice - strain BalbcJ _vs_ strain B6		Liver from 16 week old male mice - strain BalbcJ _vs_ strain B6	RNA expression	Affymetrix GeneChip Mouse MG_430A 2.0	1	0	Strain	0	0	0	#N/A	#N/A	#N/A	#N/A	Liver	-0.292941
GSE16780_Liver from 16 week old male mice - strain BTBR _vs_ strain B6		Liver from 16 week old male mice - strain BTBR _vs_ strain B6	RNA expression	Affymetrix GeneChip Mouse MG_430A 2.0	1	0	Strain	0	0	0	#N/A	#N/A	#N/A	#N/A	#N/A	-0.442974
GSE16780_Liver from 16 week old male mice - strain BUB _vs_ strain B6		Liver from 16 week old male mice - strain BUB _vs_ strain B6	RNA expression	Affymetrix GeneChip Mouse MG_430A 2.0	1	0	Strain	0	0	0	#N/A	#N/A	#N/A	#N/A	#N/A	0.260269
GSE16780_Liver from 16 week old male mice - strain BXA1 PgnJ _vs_ strain B6		Liver from 16 week old male mice - strain BXA1 PgnJ _vs_ strain B6	RNA expression	Affymetrix GeneChip Mouse MG_430A 2.0	1	0	Strain	0	0	0	#N/A	#N/A	#N/A	#N/A	Liver	-0.373865
GSE16780_Liver from 16 week old male mice - strain BXA11 PgnJ _vs_ strain B6		Liver from 16 week old male mice - strain BXA11 PgnJ _vs_ strain B6	RNA expression	Affymetrix GeneChip Mouse MG_430A 2.0	1	0	Strain	0	0	0	#N/A	#N/A	#N/A	#N/A	Liver	0.523024
GSE16780_Liver from 16 week old male mice - strain BXA12 PgnJ _vs_ strain B6		Liver from 16 week old male mice - strain BXA12 PgnJ _vs_ strain B6	RNA expression	Affymetrix GeneChip Mouse MG_430A 2.0	1	0	Strain	0	0	0	#N/A	#N/A	#N/A	#N/A	Liver	3.39794
GSE16780_Liver from 16 week old male mice - strain BXA13 PgnJ _vs_ strain B6		Liver from 16 week old male mice - strain BXA13 PgnJ _vs_ strain B6	RNA expression	Affymetrix GeneChip Mouse MG_430A 2.0	1	0	Strain	0	0	0	#N/A	#N/A	#N/A	#N/A	Liver	0
GSE16780_Liver from 16 week old male mice - strain BXA14 PgnJ _vs_ strain B6		Liver from 16 week old male mice - strain BXA14 PgnJ _vs_ strain B6	RNA expression	Affymetrix GeneChip Mouse MG_430A 2.0	1	0	Strain	0	0	0	#N/A	#N/A	#N/A	#N/A	Liver	0
GSE16780_Liver from 16 week old male mice - strain BXA16 PgnJ _vs_ strain B6		Liver from 16 week old male mice - strain BXA16 PgnJ _vs_ strain B6	RNA expression	Affymetrix GeneChip Mouse MG_430A 2.0	1	0	Strain	0	0	0	#N/A	#N/A	#N/A	#N/A	Liver	0.486649
GSE16780_Liver from 16 week old male mice - strain BXA2 PgnJ _vs_ strain B6		Liver from 16 week old male mice - strain BXA2 PgnJ _vs_ strain B6	RNA expression	Affymetrix GeneChip Mouse MG_430A 2.0	1	0	Strain	0	0	0	#N/A	#N/A	#N/A	#N/A	Liver	-2.11351
GSE16780_Liver from 16 week old male mice - strain BXA24 PgnJ _vs_ strain B6		Liver from 16 week old male mice - strain BXA24 PgnJ _vs_ strain B6	RNA expression	Affymetrix GeneChip Mouse MG_430A 2.0	1	0	Strain	0	0	0	#N/A	#N/A	#N/A	#N/A	Liver	0
GSE16780_Liver from 16 week old male mice - strain BXA25 PgnJ _vs_ strain B6		Liver from 16 week old male mice - strain BXA25 PgnJ _vs_ strain B6	RNA expression	Affymetrix GeneChip Mouse MG_430A 2.0	1	0	Strain	0	0	0	#N/A	#N/A	#N/A	#N/A	Liver	0
GSE16780_Liver from 16 week old male mice - strain BXA26 PgnJ _vs_ strain B6		Liver from 16 week old male mice - strain BXA26 PgnJ _vs_ strain B6	RNA expression	Affymetrix GeneChip Mouse MG_430A 2.0	1	0	Strain	0	0	0	#N/A	#N/A	#N/A	#N/A	Liver	1.00087
GSE16780_Liver from 16 week old male mice - strain BXA4 PgnJ _vs_ strain B6		Liver from 16 week old male mice - strain BXA4 PgnJ _vs_ strain B6	RNA expression	Affymetrix GeneChip Mouse MG_430A 2.0	1	0	Strain	0	0	0	#N/A	#N/A	#N/A	#N/A	Liver	-0.809949
GSE16780_Liver from 16 week old male mice - strain BXA7 PgnJ _vs_ strain B6		Liver from 16 week old male mice - strain BXA7 PgnJ _vs_ strain B6	RNA expression	Affymetrix GeneChip Mouse MG_430A 2.0	1	0	Strain	0	0	0	#N/A	#N/A	#N/A	#N/A	Liver	-0.636764
GSE16780_Liver from 16 week old male mice - strain BXA8 PgnJ _vs_ strain B6		Liver from 16 week old male mice - strain BXA8 PgnJ _vs_ strain B6	RNA expression	Affymetrix GeneChip Mouse MG_430A 2.0	1	0	Strain	0	0	0	#N/A	#N/A	#N/A	#N/A	Liver	-1.51856
GSE16780_Liver from 16 week old male mice - strain BXD1 TyJ _vs_ strain B6		Liver from 16 week old male mice - strain BXD1 TyJ _vs_ strain B6	RNA expression	Affymetrix GeneChip Mouse MG_430A 2.0	1	0	Strain	0	0	0	#N/A	#N/A	#N/A	#N/A	Liver	1.61979
GSE16780_Liver from 16 week old male mice - strain BXD11 TyJ _vs_ strain B6		Liver from 16 week old male mice - strain BXD11 TyJ _vs_ strain B6	RNA expression	Affymetrix GeneChip Mouse MG_430A 2.0	1	0	Strain	0	0	0	#N/A	#N/A	#N/A	#N/A	Liver	0.441171
GSE16780_Liver from 16 week old male mice - strain BXD12 TyJ _vs_ strain B6		Liver from 16 week old male mice - strain BXD12 TyJ _vs_ strain B6	RNA expression	Affymetrix GeneChip Mouse MG_430A 2.0	1	0	Strain	0	0	0	#N/A	#N/A	#N/A	#N/A	#N/A	-0.465847
GSE16780_Liver from 16 week old male mice - strain BXD13 TyJ _vs_ strain B6		Liver from 16 week old male mice - strain BXD13 TyJ _vs_ strain B6	RNA expression	Affymetrix GeneChip Mouse MG_430A 2.0	1	0	Strain	0	0	0	#N/A	#N/A	#N/A	#N/A	Liver	-1.7167
GSE16780_Liver from 16 week old male mice - strain BXD14 TyJ _vs_ strain B6		Liver from 16 week old male mice - strain BXD14 TyJ _vs_ strain B6	RNA expression	Affymetrix GeneChip Mouse MG_430A 2.0	1	0	Strain	0	0	0	#N/A	#N/A	#N/A	#N/A	Liver	-0.459045
GSE16780_Liver from 16 week old male mice - strain BXD15 TyJ _vs_ strain B6		Liver from 16 week old male mice - strain BXD15 TyJ _vs_ strain B6	RNA expression	Affymetrix GeneChip Mouse MG_430A 2.0	1	0	Strain	0	0	0	#N/A	#N/A	#N/A	#N/A	#N/A	0.42435
GSE16780_Liver from 16 week old male mice - strain BXD16 TyJ _vs_ strain B6		Liver from 16 week old male mice - strain BXD16 TyJ _vs_ strain B6	RNA expression	Affymetrix GeneChip Mouse MG_430A 2.0	1	0	Strain	0	0	0	#N/A	#N/A	#N/A	#N/A	Liver	0.549289
GSE16780_Liver from 16 week old male mice - strain BXD18 TyJ _vs_ strain B6		Liver from 16 week old male mice - strain BXD18 TyJ _vs_ strain B6	RNA expression	Affymetrix GeneChip Mouse MG_430A 2.0	1	0	Strain	0	0	0	#N/A	#N/A	#N/A	#N/A	Liver	-0.831208
GSE16780_Liver from 16 week old male mice - strain BXD19 TyJ _vs_ strain B6		Liver from 16 week old male mice - strain BXD19 TyJ _vs_ strain B6	RNA expression	Affymetrix GeneChip Mouse MG_430A 2.0	1	0	Strain	0	0	0	#N/A	#N/A	#N/A	#N/A	#N/A	2.04096
GSE16780_Liver from 16 week old male mice - strain BXD2 TyJ _vs_ strain B6		Liver from 16 week old male mice - strain BXD2 TyJ _vs_ strain B6	RNA expression	Affymetrix GeneChip Mouse MG_430A 2.0	1	0	Strain	0	0	0	#N/A	#N/A	#N/A	#N/A	Liver	0.347657
GSE16780_Liver from 16 week old male mice - strain BXD20 TyJ _vs_ strain B6		Liver from 16 week old male mice - strain BXD20 TyJ _vs_ strain B6	RNA expression	Affymetrix GeneChip Mouse MG_430A 2.0	1	0	Strain	0	0	0	#N/A	#N/A	#N/A	#N/A	Liver	2.48149
GSE16780_Liver from 16 week old male mice - strain BXD21 TyJ _vs_ strain B6		Liver from 16 week old male mice - strain BXD21 TyJ _vs_ strain B6	RNA expression	Affymetrix GeneChip Mouse MG_430A 2.0	1	0	Strain	0	0	0	#N/A	#N/A	#N/A	#N/A	#N/A	0.928118
GSE16780_Liver from 16 week old male mice - strain BXD24a TyJ _vs_ strain B6		Liver from 16 week old male mice - strain BXD24a TyJ _vs_ strain B6	RNA expression	Affymetrix GeneChip Mouse MG_430A 2.0	1	0	Strain	0	0	0	#N/A	#N/A	#N/A	#N/A	Liver	-0.852324
GSE16780_Liver from 16 week old male mice - strain BXD24b TyJ _vs_ strain B6		Liver from 16 week old male mice - strain BXD24b TyJ _vs_ strain B6	RNA expression	Affymetrix GeneChip Mouse MG_430A 2.0	1	0	Strain	0	0	0	#N/A	#N/A	#N/A	#N/A	Liver	-0.569925
GSE16780_Liver from 16 week old male mice - strain BXD27 TyJ _vs_ strain B6		Liver from 16 week old male mice - strain BXD27 TyJ _vs_ strain B6	RNA expression	Affymetrix GeneChip Mouse MG_430A 2.0	1	0	Strain	0	0	0	#N/A	#N/A	#N/A	#N/A	Liver	-1.98716
GSE16780_Liver from 16 week old male mice - strain BXD28 TyJ _vs_ strain B6		Liver from 16 week old male mice - strain BXD28 TyJ _vs_ strain B6	RNA expression	Affymetrix GeneChip Mouse MG_430A 2.0	1	0	Strain	0	0	0	#N/A	#N/A	#N/A	#N/A	Liver	0
GSE16780_Liver from 16 week old male mice - strain BXD29 TyJ _vs_ strain B6		Liver from 16 week old male mice - strain BXD29 TyJ _vs_ strain B6	RNA expression	Affymetrix GeneChip Mouse MG_430A 2.0	1	0	Strain	0	0	0	#N/A	#N/A	#N/A	#N/A	#N/A	0.641684
GSE16780_Liver from 16 week old male mice - strain BXD31 TyJ _vs_ strain B6		Liver from 16 week old male mice - strain BXD31 TyJ _vs_ strain B6	RNA expression	Affymetrix GeneChip Mouse MG_430A 2.0	1	0	Strain	0	0	0	#N/A	#N/A	#N/A	#N/A	Liver	-0.567512
GSE16780_Liver from 16 week old male mice - strain BXD32 TyJ _vs_ strain B6		Liver from 16 week old male mice - strain BXD32 TyJ _vs_ strain B6	RNA expression	Affymetrix GeneChip Mouse MG_430A 2.0	1	0	Strain	0	0	0	#N/A	#N/A	#N/A	#N/A	Liver	-0.336488
GSE16780_Liver from 16 week old male mice - strain BXD33 TyJ _vs_ strain B6		Liver from 16 week old male mice - strain BXD33 TyJ _vs_ strain B6	RNA expression	Affymetrix GeneChip Mouse MG_430A 2.0	1	0	Strain	0	0	0	#N/A	#N/A	#N/A	#N/A	Liver	2.10237
GSE16780_Liver from 16 week old male mice - strain BXD34 TyJ _vs_ strain B6		Liver from 16 week old male mice - strain BXD34 TyJ _vs_ strain B6	RNA expression	Affymetrix GeneChip Mouse MG_430A 2.0	1	0	Strain	0	0	0	#N/A	#N/A	#N/A	#N/A	#N/A	-0.2594
GSE16780_Liver from 16 week old male mice - strain BXD36 TyJ _vs_ strain B6		Liver from 16 week old male mice - strain BXD36 TyJ _vs_ strain B6	RNA expression	Affymetrix GeneChip Mouse MG_430A 2.0	1	0	Strain	0	0	0	#N/A	#N/A	#N/A	#N/A	Liver	-0.660549
GSE16780_Liver from 16 week old male mice - strain BXD38 TyJ _vs_ strain B6		Liver from 16 week old male mice - strain BXD38 TyJ _vs_ strain B6	RNA expression	Affymetrix GeneChip Mouse MG_430A 2.0	1	0	Strain	0	0	0	#N/A	#N/A	#N/A	#N/A	Liver	0.665747
GSE16780_Liver from 16 week old male mice - strain BXD39 TyJ _vs_ strain B6		Liver from 16 week old male mice - strain BXD39 TyJ _vs_ strain B6	RNA expression	Affymetrix GeneChip Mouse MG_430A 2.0	1	0	Strain	0	0	0	#N/A	#N/A	#N/A	#N/A	Liver	0
GSE16780_Liver from 16 week old male mice - strain BXD40 TyJ _vs_ strain B6		Liver from 16 week old male mice - strain BXD40 TyJ _vs_ strain B6	RNA expression	Affymetrix GeneChip Mouse MG_430A 2.0	1	0	Strain	0	0	0	#N/A	#N/A	#N/A	#N/A	#N/A	-0.294136
GSE16780_Liver from 16 week old male mice - strain BXD42 TyJ _vs_ strain B6		Liver from 16 week old male mice - strain BXD42 TyJ _vs_ strain B6	RNA expression	Affymetrix GeneChip Mouse MG_430A 2.0	1	0	Strain	0	0	0	#N/A	#N/A	#N/A	#N/A	Liver	2.40894
GSE16780_Liver from 16 week old male mice - strain BXD5 TyJ _vs_ strain B6		Liver from 16 week old male mice - strain BXD5 TyJ _vs_ strain B6	RNA expression	Affymetrix GeneChip Mouse MG_430A 2.0	1	0	Strain	0	0	0	#N/A	#N/A	#N/A	#N/A	Liver	-0.689944
GSE16780_Liver from 16 week old male mice - strain BXD6 TyJ _vs_ strain B6		Liver from 16 week old male mice - strain BXD6 TyJ _vs_ strain B6	RNA expression	Affymetrix GeneChip Mouse MG_430A 2.0	1	0	Strain	0	0	0	#N/A	#N/A	#N/A	#N/A	Liver	-0.455436
GSE16780_Liver from 16 week old male mice - strain BXD8 TyJ _vs_ strain B6		Liver from 16 week old male mice - strain BXD8 TyJ _vs_ strain B6	RNA expression	Affymetrix GeneChip Mouse MG_430A 2.0	1	0	Strain	0	0	0	#N/A	#N/A	#N/A	#N/A	Liver	0.646853
GSE16780_Liver from 16 week old male mice - strain BXD9 TyJ _vs_ strain B6		Liver from 16 week old male mice - strain BXD9 TyJ _vs_ strain B6	RNA expression	Affymetrix GeneChip Mouse MG_430A 2.0	1	0	Strain	0	0	0	#N/A	#N/A	#N/A	#N/A	Liver	-4.16115
GSE16780_Liver from 16 week old male mice - strain BXH10 _vs_ strain B6		Liver from 16 week old male mice - strain BXH10 _vs_ strain B6	RNA expression	Affymetrix GeneChip Mouse MG_430A 2.0	1	0	Strain	0	0	0	#N/A	#N/A	#N/A	#N/A	Liver	-0.318578
GSE16780_Liver from 16 week old male mice - strain BXH14 _vs_ strain B6		Liver from 16 week old male mice - strain BXH14 _vs_ strain B6	RNA expression	Affymetrix GeneChip Mouse MG_430A 2.0	1	0	Strain	0	0	0	#N/A	#N/A	#N/A	#N/A	Liver	0.628747
GSE16780_Liver from 16 week old male mice - strain BXH19 _vs_ strain B6		Liver from 16 week old male mice - strain BXH19 _vs_ strain B6	RNA expression	Affymetrix GeneChip Mouse MG_430A 2.0	1	0	Strain	0	0	0	#N/A	#N/A	#N/A	#N/A	Liver	-2.34679
GSE16780_Liver from 16 week old male mice - strain BXH2 _vs_ strain B6		Liver from 16 week old male mice - strain BXH2 _vs_ strain B6	RNA expression	Affymetrix GeneChip Mouse MG_430A 2.0	1	0	Strain	0	0	0	#N/A	#N/A	#N/A	#N/A	Liver	-1.11919
GSE16780_Liver from 16 week old male mice - strain BXH20 _vs_ strain B6		Liver from 16 week old male mice - strain BXH20 _vs_ strain B6	RNA expression	Affymetrix GeneChip Mouse MG_430A 2.0	1	0	Strain	0	0	0	#N/A	#N/A	#N/A	#N/A	Liver	0.624154
GSE16780_Liver from 16 week old male mice - strain BXH22 _vs_ strain B6		Liver from 16 week old male mice - strain BXH22 _vs_ strain B6	RNA expression	Affymetrix GeneChip Mouse MG_430A 2.0	1	0	Strain	0	0	0	#N/A	#N/A	#N/A	#N/A	#N/A	0
GSE16780_Liver from 16 week old male mice - strain BXH4 _vs_ strain B6		Liver from 16 week old male mice - strain BXH4 _vs_ strain B6	RNA expression	Affymetrix GeneChip Mouse MG_430A 2.0	1	0	Strain	0	0	0	#N/A	#N/A	#N/A	#N/A	Liver	0.903785
GSE16780_Liver from 16 week old male mice - strain BXH6 _vs_ strain B6		Liver from 16 week old male mice - strain BXH6 _vs_ strain B6	RNA expression	Affymetrix GeneChip Mouse MG_430A 2.0	1	0	Strain	0	0	0	#N/A	#N/A	#N/A	#N/A	Liver	0
GSE16780_Liver from 16 week old male mice - strain BXH7 _vs_ strain B6		Liver from 16 week old male mice - strain BXH7 _vs_ strain B6	RNA expression	Affymetrix GeneChip Mouse MG_430A 2.0	1	0	Strain	0	0	0	#N/A	#N/A	#N/A	#N/A	Liver	0.828859
GSE16780_Liver from 16 week old male mice - strain BXH8 _vs_ strain B6		Liver from 16 week old male mice - strain BXH8 _vs_ strain B6	RNA expression	Affymetrix GeneChip Mouse MG_430A 2.0	1	0	Strain	0	0	0	#N/A	#N/A	#N/A	#N/A	Liver	0
GSE16780_Liver from 16 week old male mice - strain BXH9 _vs_ strain B6		Liver from 16 week old male mice - strain BXH9 _vs_ strain B6	RNA expression	Affymetrix GeneChip Mouse MG_430A 2.0	1	0	Strain	0	0	0	#N/A	#N/A	#N/A	#N/A	Liver	0.244583
GSE16780_Liver from 16 week old male mice - strain C3H _vs_ strain B6		Liver from 16 week old male mice - strain C3H _vs_ strain B6	RNA expression	Affymetrix GeneChip Mouse MG_430A 2.0	1	0	Strain	0	0	0	#N/A	#N/A	#N/A	#N/A	Liver	0.284582
GSE16780_Liver from 16 week old male mice - strain C57L _vs_ strain B6		Liver from 16 week old male mice - strain C57L _vs_ strain B6	RNA expression	Affymetrix GeneChip Mouse MG_430A 2.0	1	0	Strain	0	0	0	#N/A	#N/A	#N/A	#N/A	#N/A	0.518701
GSE16780_Liver from 16 week old male mice - strain C58 _vs_ strain B6		Liver from 16 week old male mice - strain C58 _vs_ strain B6	RNA expression	Affymetrix GeneChip Mouse MG_430A 2.0	1	0	Strain	0	0	0	#N/A	#N/A	#N/A	#N/A	#N/A	1.13847
GSE16780_Liver from 16 week old male mice - strain CAST _vs_ strain B6		Liver from 16 week old male mice - strain CAST _vs_ strain B6	RNA expression	Affymetrix GeneChip Mouse MG_430A 2.0	1	0	Strain	0	0	0	#N/A	#N/A	#N/A	#N/A	Liver	-0.408045
GSE16780_Liver from 16 week old male mice - strain CBA _vs_ strain B6		Liver from 16 week old male mice - strain CBA _vs_ strain B6	RNA expression	Affymetrix GeneChip Mouse MG_430A 2.0	1	0	Strain	0	0	0	#N/A	#N/A	#N/A	#N/A	#N/A	-0.643974
GSE16780_Liver from 16 week old male mice - strain CE _vs_ strain B6		Liver from 16 week old male mice - strain CE _vs_ strain B6	RNA expression	Affymetrix GeneChip Mouse MG_430A 2.0	1	0	Strain	0	0	0	#N/A	#N/A	#N/A	#N/A	Liver	-0.285
GSE16780_Liver from 16 week old male mice - strain DBA _vs_ strain B6		Liver from 16 week old male mice - strain DBA _vs_ strain B6	RNA expression	Affymetrix GeneChip Mouse MG_430A 2.0	1	0	Strain	0	0	0	#N/A	#N/A	#N/A	#N/A	Liver	0
GSE16780_Liver from 16 week old male mice - strain FVB _vs_ strain B6		Liver from 16 week old male mice - strain FVB _vs_ strain B6	RNA expression	Affymetrix GeneChip Mouse MG_430A 2.0	1	0	Strain	0	0	0	#N/A	#N/A	#N/A	#N/A	Liver	0.386898
GSE16780_Liver from 16 week old male mice - strain I _vs_ strain B6		Liver from 16 week old male mice - strain I _vs_ strain B6	RNA expression	Affymetrix GeneChip Mouse MG_430A 2.0	1	0	Strain	0	0	0	#N/A	#N/A	#N/A	#N/A	Liver	-1.30452
GSE16780_Liver from 16 week old male mice - strain KK _vs_ strain B6		Liver from 16 week old male mice - strain KK _vs_ strain B6	RNA expression	Affymetrix GeneChip Mouse MG_430A 2.0	1	0	Strain	0	0	0	#N/A	#N/A	#N/A	#N/A	Liver	-1.43063
GSE16780_Liver from 16 week old male mice - strain LG _vs_ strain B6		Liver from 16 week old male mice - strain LG _vs_ strain B6	RNA expression	Affymetrix GeneChip Mouse MG_430A 2.0	1	0	Strain	0	0	0	#N/A	#N/A	#N/A	#N/A	Liver	-3.52288
GSE16780_Liver from 16 week old male mice - strain LPJ _vs_ strain B6		Liver from 16 week old male mice - strain LPJ _vs_ strain B6	RNA expression	Affymetrix GeneChip Mouse MG_430A 2.0	1	0	Strain	0	0	0	#N/A	#N/A	#N/A	#N/A	Liver	0.50962
GSE16780_Liver from 16 week old male mice - strain MA _vs_ strain B6		Liver from 16 week old male mice - strain MA _vs_ strain B6	RNA expression	Affymetrix GeneChip Mouse MG_430A 2.0	1	0	Strain	0	0	0	#N/A	#N/A	#N/A	#N/A	Liver	-1.53018
GSE16780_Liver from 16 week old male mice - strain NOD _vs_ strain B6		Liver from 16 week old male mice - strain NOD _vs_ strain B6	RNA expression	Affymetrix GeneChip Mouse MG_430A 2.0	1	0	Strain	0	0	0	#N/A	#N/A	#N/A	#N/A	Liver	-1.35754
GSE16780_Liver from 16 week old male mice - strain NON _vs_ strain B6		Liver from 16 week old male mice - strain NON _vs_ strain B6	RNA expression	Affymetrix GeneChip Mouse MG_430A 2.0	1	0	Strain	0	0	0	#N/A	#N/A	#N/A	#N/A	Liver	-1.28483
GSE16780_Liver from 16 week old male mice - strain NZB _vs_ strain B6		Liver from 16 week old male mice - strain NZB _vs_ strain B6	RNA expression	Affymetrix GeneChip Mouse MG_430A 2.0	1	0	Strain	0	0	0	#N/A	#N/A	#N/A	#N/A	Liver	-0.863279
GSE16780_Liver from 16 week old male mice - strain NZW _vs_ strain B6		Liver from 16 week old male mice - strain NZW _vs_ strain B6	RNA expression	Affymetrix GeneChip Mouse MG_430A 2.0	1	0	Strain	0	0	0	#N/A	#N/A	#N/A	#N/A	Liver	-1.48149
GSE16780_Liver from 16 week old male mice - strain PL _vs_ strain B6		Liver from 16 week old male mice - strain PL _vs_ strain B6	RNA expression	Affymetrix GeneChip Mouse MG_430A 2.0	1	0	Strain	0	0	0	#N/A	#N/A	#N/A	#N/A	Liver	-1.44249
GSE16780_Liver from 16 week old male mice - strain RIII _vs_ strain B6		Liver from 16 week old male mice - strain RIII _vs_ strain B6	RNA expression	Affymetrix GeneChip Mouse MG_430A 2.0	1	0	Strain	0	0	0	#N/A	#N/A	#N/A	#N/A	Liver	0.98506
GSE16780_Liver from 16 week old male mice - strain SEA _vs_ strain B6		Liver from 16 week old male mice - strain SEA _vs_ strain B6	RNA expression	Affymetrix GeneChip Mouse MG_430A 2.0	1	0	Strain	0	0	0	#N/A	#N/A	#N/A	#N/A	Liver	-1.53313
GSE16780_Liver from 16 week old male mice - strain SM _vs_ strain B6		Liver from 16 week old male mice - strain SM _vs_ strain B6	RNA expression	Affymetrix GeneChip Mouse MG_430A 2.0	1	0	Strain	0	0	0	#N/A	#N/A	#N/A	#N/A	Liver	0
GSE16780_Liver from 16 week old male mice - strain SWR _vs_ strain B6		Liver from 16 week old male mice - strain SWR _vs_ strain B6	RNA expression	Affymetrix GeneChip Mouse MG_430A 2.0	1	0	Strain	0	0	0	#N/A	#N/A	#N/A	#N/A	Liver	0.907279
GSE17666_Livers from 9wk mice fed 0.2percent fenofibrate diet for last 7d - Pctp knockout _vs_ wildtype		Livers from 9wk mice fed 0.2percent fenofibrate diet for last 7d - Pctp knockout _vs_ wildtype	RNA expression	Affymetrix GeneChip Mouse MG_430A 2.0	0	0	Gene	PCTP	Irreversible gene knockout	Knockout/knockdown	49562-28-9	PCTP	Irreversible gene knockout	#N/A	Liver	0
GSE17730_Liver from type2 diabetes obesity mice + bisphosphatase deficient PFK-adenovirus 7d _vs_ control		Liver from type2 diabetes obesity mice + bisphosphatase deficient PFK-adenovirus 7d _vs_ control	RNA expression	Affymetrix GeneChip Mouse MG_430A 2.0	no info	0	Gene	Pfkfb3	0	Knockout/knockdown	#N/A	PFKL	Gene overexpression	Diabetes mellitus type 2	Liver	0.839832
GSE18332_Liver of chromogranin A-Null mice _vs_ wildtype mice_GPL8321		Liver of chromogranin A-null mice _vs_ wildtype mice_GPL8321	RNA expression	Affymetrix GeneChip Mouse MG_430A 2.0	0	0	Gene	CHGA	Irreversible gene knockout	Knockout/knockdown	#N/A	CHGA	Irreversible gene knockout	Hypertensive disorder	Liver	0.279841
GSE1847_Liver of induced colitis mice - diet with 1p hexane fraction Boswellia serrata for 21d _vs_ ctrl		Liver of induced colitis mice - diet with 1p hexane fraction Boswellia serrata for 21d _vs_ ctrl	RNA expression	Affymetrix GeneChip Mouse MG_430A 2.0	0	0	Diet	HEXANE EXTRACT OF BOSWELLIA	0	0	#N/A	#N/A	#N/A	Colitis	Liver	0
GSE1847_Liver of induced colitis mice - diet with 1p methanol fraction Boswellia serrata for 21d _vs_ ctrl		Liver of induced colitis mice - diet with 1p methanol fraction Boswellia serrata for 21d _vs_ ctrl	RNA expression	Affymetrix GeneChip Mouse MG_430A 2.0	0	0	Diet	METHANOL EXTRACT OF BOSWELLIA	0	0	#N/A	#N/A	#N/A	Colitis	Liver	-0.46382
GSE1873_Liver from leptin deficient mice with 12wk of intermittent hypoxia _vs_ normoxia		Liver from leptin deficient mice with 12wk of intermittent hypoxia _vs_ normoxia	RNA expression	Affymetrix GeneChip Mouse MG_430A 2.0	0	0	Stress/Injury	Hypoxia	0	Knockout/knockdown	#N/A	LEP	Irreversible gene knockout	Hypoxia	Liver	-1.3439
GSE18896_Neonatal liver tissue from ERRgamma Null mice _vs_ wildtype		Neonatal liver tissue from ERRgamma null mice _vs_ wildtype	RNA expression	Affymetrix GeneChip Mouse MG_430A 2.0	0	0	Gene	ESRRG	Gene knockout	Knockout/knockdown	#N/A	ESRRG	Gene knockout	Newborn	Liver	0.529296
GSE19306_Liver (normal) of adult mice - transduced with FIV at gestation d16 _vs_ non-transduced		Liver (normal) of adult mice - transduced with FIV at gestation d16 _vs_ non-transduced	RNA expression	Affymetrix GeneChip Mouse MG_430A 2.0	0	0	Infection	0	0	0	#N/A	#N/A	#N/A	#N/A	Liver	0.422623
GSE19306_Liver of adult mice - transduced with FIV at gestation d16 (tumors) _vs_ non-transduced (normal)		Liver of adult mice - transduced with FIV at gestation d16 (tumors) _vs_ non-transduced (normal)	RNA expression	Affymetrix GeneChip Mouse MG_430A 2.0	0	0	Tumor	Liver tumor	0	0	#N/A	#N/A	#N/A	Liver cell carcinoma (clinical)	Liver	0
GSE19306_Liver of adult mice transduced with FIV at gestation d16 - tumors _vs_ tissue of tumor-free mice		Liver of adult mice transduced with FIV at gestation d16 - tumors _vs_ tissue of tumor-free mice	RNA expression	Affymetrix GeneChip Mouse MG_430A 2.0	0	0	Tumor	Liver tumor	0	0	#N/A	#N/A	#N/A	Liver cell carcinoma (clinical)	Liver	-0.310514
GSE20576_ESCs derived from nuclear transfer from fetal hepatocyte iPSCs _vs_ fetal hepatocyte iPSCs		ESCs derived from nuclear transfer from fetal hepatocyte iPSCs _vs_ fetal hepatocyte iPSCs	RNA expression	Affymetrix GeneChip Mouse MG_430A 2.0	0	1	Cell comparison	0	0	0	#N/A	0	Gene overexpression	#N/A	Embryonic Structures	0.457673
GSE2127_Liver tumor from Txnip deficient 22mo old mouse _vs_ non tumor tissue adjacent to tumor		Liver tumor from Txnip deficient 22mo old mouse _vs_ non tumor tissue adjacent to tumor	RNA expression	Affymetrix GeneChip Mouse MG_430A 2.0	0	0	Tumor	Liver tumor	0	Knockout/knockdown	#N/A	TXNIP	Gene knockout	Liver cell carcinoma (clinical)	Liver	0.436756
GSE2127_Txnip deficient mouse - liver tumor 24mo _vs_ nontumor liver 24mo		Txnip deficient mouse - liver tumor 24mo _vs_ nontumor liver 24mo	RNA expression	Affymetrix GeneChip Mouse MG_430A 2.0	0	0	Tumor	Liver tumor	0	Knockout/knockdown	#N/A	TXNIP	Gene knockout	Liver cell carcinoma (clinical)	Liver	-0.275642
GSE2127_Txnip deficient mouse - liver tumor 27mo _vs_ nontumor liver 24mo		Txnip deficient mouse - liver tumor 27mo _vs_ nontumor liver 24mo	RNA expression	Affymetrix GeneChip Mouse MG_430A 2.0	0	0	Tumor	Liver tumor	0	Knockout/knockdown	#N/A	TXNIP	Gene knockout	Liver cell carcinoma (clinical)	Liver	0.430158
GSE2198_Liver with muscle glycogen synthase KO _vs_ wildtype		Liver with muscle glycogen synthase KO _vs_ wildtype	RNA expression	Affymetrix GeneChip Mouse MG_430A 2.0	0	0	Gene	Gys1	0	Knockout/knockdown	#N/A	Gys1	#N/A	#N/A	Liver	-7.61979
GSE25457_Liver of MAT1A knockout 129SvJ mice - tumor tissue _vs_ peritumor tissue		Liver of MAT1A knockout 129SvJ mice - tumor tissue _vs_ peritumor tissue	RNA expression	Affymetrix GeneChip Mouse MG_430A 2.0	0	0	Tumor	Liver tumor	0	Knockout/knockdown	#N/A	MAT1A	Gene knockout	Neoplasm of liver	Liver	0.452964
GSE25457_Liver peritumor of MAT1A knockout 129SvJ mice _vs_ healthy tissue of wildtype C57BL6J mice		Liver peritumor of MAT1A knockout 129SvJ mice _vs_ healthy tissue of wildtype C57BL6J mice	RNA expression	Affymetrix GeneChip Mouse MG_430A 2.0	no info	0	Gene	Mat1a	0	Knockout/knockdown	#N/A	MAT1A	Gene knockout	#N/A	Liver	0
GSE29426_Liver of male mice 6hr after jugular vein injection of purified mouse FGF15 _vs_ vehicle		Liver of male mice 6hr after jugular vein injection of purified mouse FGF15 _vs_ vehicle	RNA expression	Affymetrix GeneChip Mouse MG_430A 2.0	1	0	Hormone	FGF15	0	0	#N/A	0	Protein treatment	#N/A	Liver	0.248336
GSE4259_Liver from POR Null _vs_ wildtype		Liver from POR null _vs_ wildtype	RNA expression	Affymetrix GeneChip Mouse MG_430A 2.0	0	0	Gene	Por	Irreversible gene knockout	Knockout/knockdown	117-39-5	POR	Irreversible gene knockout	#N/A	#N/A	0
GSE4259_Liver from POR Null + quercetin _vs_ wildtype + quercetin		Liver from POR null + quercetin _vs_ wildtype + quercetin	RNA expression	Affymetrix GeneChip Mouse MG_430A 2.0	0	0	Gene	Por	Irreversible gene knockout	Knockout/knockdown	117-39-5	POR	Irreversible gene knockout	#N/A	Liver	0
GSE4528_Mouse liver 12h post partial hepatectomy _vs_ control liver		Mouse liver 12h post partial hepatectomy _vs_ control liver	RNA expression	Affymetrix GeneChip Mouse MG_430A 2.0	0	0	Stress/Injury	Partial hepatectomy	0	0	#N/A	#N/A	#N/A	Traumatic injury	#N/A	0
GSE4528_Mouse liver 48h post partial hepatectomy _vs_ control liver		Mouse liver 48h post partial hepatectomy _vs_ control liver	RNA expression	Affymetrix GeneChip Mouse MG_430A 2.0	0	0	Stress/Injury	Partial hepatectomy	0	0	#N/A	#N/A	#N/A	Traumatic injury	Liver	0
GSE4528_Mouse liver 72h post partial hepatectomy _vs_ control liver		Mouse liver 72h post partial hepatectomy _vs_ control liver	RNA expression	Affymetrix GeneChip Mouse MG_430A 2.0	0	0	Stress/Injury	Partial hepatectomy	0	0	#N/A	#N/A	#N/A	Traumatic injury	Liver	0.354971
GSE4528_Mouse liver 8h post partial hepatectomy _vs_ control liver		Mouse liver 8h post partial hepatectomy _vs_ control liver	RNA expression	Affymetrix GeneChip Mouse MG_430A 2.0	0	0	Stress/Injury	Partial hepatectomy	0	0	#N/A	#N/A	#N/A	Traumatic injury	Liver	0
GSE4612_Liver of 12 month Mdr2-KO mouse (homozygous) _vs_ control (heterozygous)		Liver of 12 month Mdr2-KO mouse (homozygous) _vs_ control (heterozygous)	RNA expression	Affymetrix GeneChip Mouse MG_430A 2.0	0	0	Gene	Mdr2	0	Knockout/knockdown	#N/A	ABCB4	Irreversible gene knockout	Liver cell carcinoma (clinical)	Liver	0
GSE4612_Liver of 3 month Mdr2-KO mouse (homozygous) _vs_ control (heterozygous)		Liver of 3 month Mdr2-KO mouse (homozygous) _vs_ control (heterozygous)	RNA expression	Affymetrix GeneChip Mouse MG_430A 2.0	0	0	Gene	Mdr2	0	Knockout/knockdown	#N/A	ABCB4	Irreversible gene knockout	Liver cell carcinoma (clinical)	Liver	-1.13077
GSE5496_Murine liver with ABCA1-TG overexpression in LDL receptor KO _vs_ control		Murine liver with ABCA1-TG overexpression in LDL receptor KO _vs_ control	RNA expression	Affymetrix GeneChip Mouse MG_430A 2.0	0	0	Gene	ABCA1	0	Knockout/knockdown	#N/A	#N/A	#N/A	#N/A	Liver	0
GSE6593_Megakaryocytes from E14.5 fetal livers collected on 3d (MK3) _vs_ MKP stage		Megakaryocytes from E14.5 fetal livers collected on 3d (MK3) _vs_ MKP stage	RNA expression	Affymetrix GeneChip Mouse MG_430A 2.0	0	1	Cell comparison	0	0	0	#N/A	0	Cell marker - positive	#N/A	Embryonic Structures	0.345535
GSE6593_Megakaryocytes from E14.5 fetal livers collected on 4d (MK4) _vs_ MKP stage		Megakaryocytes from E14.5 fetal livers collected on 4d (MK4) _vs_ MKP stage	RNA expression	Affymetrix GeneChip Mouse MG_430A 2.0	0	1	Cell comparison	0	0	0	#N/A	0	Cell marker - positive	#N/A	Embryonic Structures	0
GSE6593_Megakaryocytes from E14.5 fetal livers collected on 6d (MK6) _vs_ MKP stage		Megakaryocytes from E14.5 fetal livers collected on 6d (MK6) _vs_ MKP stage	RNA expression	Affymetrix GeneChip Mouse MG_430A 2.0	0	1	Cell comparison	0	0	0	#N/A	0	Cell marker - positive	#N/A	Embryonic Structures	0.694219
GSE6721_Liver from mice + phenobarbital _vs_ + vehicle		Liver from mice + phenobarbital _vs_ + vehicle	RNA expression	Affymetrix GeneChip Mouse MG_430A 2.0	0	0	Chemical	Phenobarbital	0	0	50-06-6	#N/A	#N/A	#N/A	Liver	0.615826
GSE6721_Liver from mice on cholesterol diet _vs_ normal diet		Liver from mice on cholesterol diet _vs_ normal diet	RNA expression	Affymetrix GeneChip Mouse MG_430A 2.0	0	0	Diet	Cholesterol	0	0	57-88-5	#N/A	#N/A	#N/A	#N/A	2.4437
GSE6808_E14.5 Fetal liver from mice on Fe deficient diet- HRI Null _vs_ wildtype_GPL339		E14.5 Fetal liver from mice on Fe deficient diet- HRI null _vs_ wildtype_GPL339	RNA expression	Affymetrix GeneChip Mouse MG_430A 2.0	0	0	Gene	EIF2AK1	Gene knockout	Knockout/knockdown	#N/A	EIF2AK1	Gene knockout	Dietary intake	Germ Layers	0.367037
GSE6808_E14.5 Fetal liver from mice on normal diet- HRI Null _vs_ wildtype_GPL339		E14.5 Fetal liver from mice on normal diet- HRI null _vs_ wildtype_GPL339	RNA expression	Affymetrix GeneChip Mouse MG_430A 2.0	0	0	Gene	EIF2AK1	Gene knockout	Knockout/knockdown	7439-89-6	EIF2AK1	Gene knockout	Dietary intake	Germ Layers	0
GSE6808_E14.5 Fetal liver from wildtype mice on Fe deficient diet _vs_ normal diet_GPL339		E14.5 Fetal liver from wildtype mice on Fe deficient diet _vs_ normal diet_GPL339	RNA expression	Affymetrix GeneChip Mouse MG_430A 2.0	0	0	Diet	Iron deficient	0	0	#N/A	#N/A	#N/A	Dietary intake	Germ Layers	-0.901356
GSE6942_Liver 14B3 cells cultured under aggregate conditions _vs_ basal		Liver 14B3 cells cultured under aggregate conditions _vs_ basal	RNA expression	Affymetrix GeneChip Mouse MG_430A 2.0	0	1	Cell comparison	0	0	0	#N/A	#N/A	#N/A	#N/A	Liver	0
GSE6942_Liver 14B3 cells cultured under Matrigel conditions _vs_ basal		Liver 14B3 cells cultured under Matrigel conditions _vs_ basal	RNA expression	Affymetrix GeneChip Mouse MG_430A 2.0	0	1	Cell comparison	0	0	0	#N/A	#N/A	#N/A	#N/A	Liver	-0.909037
GSE6942_Liver 9A1 cells cultured under aggregate conditions _vs_ basal		Liver 9A1 cells cultured under aggregate conditions _vs_ basal	RNA expression	Affymetrix GeneChip Mouse MG_430A 2.0	0	1	Cell comparison	0	0	0	#N/A	#N/A	#N/A	#N/A	Liver	0.828859
GSE6942_Liver 9A1 cells cultured under Matrigel conditions _vs_ basal		Liver 9A1 cells cultured under Matrigel conditions _vs_ basal	RNA expression	Affymetrix GeneChip Mouse MG_430A 2.0	0	1	Cell comparison	0	0	0	#N/A	#N/A	#N/A	#N/A	Liver	0
GSE7137_Liver of female mice fasted 18hr - KLF15 Null mice _vs_ wild-type		Liver of female mice fasted 18hr - KLF15 null mice _vs_ wild-type	RNA expression	Affymetrix GeneChip Mouse MG_430A 2.0	2	0	Gene	Klf15	0	Knockout/knockdown	#N/A	KLF15	Gene knockout	Fasting	Liver	-1.77728
GSE7648_Liver from diet-induced obese mice GFP-shRNA treated _vs_ vehicle		Liver from diet-induced obese mice GFP-shRNA treated _vs_ vehicle	RNA expression	Affymetrix GeneChip Mouse MG_430A 2.0	1	0	Stress/Injury	INJECTION	0	0	#N/A	#N/A	#N/A	Obesity	Liver	0.365523
GSE7648_Liver from diet-induced obese mice Jnk1-shRNA treated _vs_ GFP-shRNA		Liver from diet-induced obese mice Jnk1-shRNA treated _vs_ GFP-shRNA	RNA expression	Affymetrix GeneChip Mouse MG_430A 2.0	1	0	Gene	Mapk8	0	Knockout/knockdown	#N/A	MAPK8	small hairpin RNA	Obesity	Liver	2.76955
GSE8599_Adult mice liver expressing mutant human AAT _vs_ non-expressing		Adult mice liver expressing mutant human AAT _vs_ non-expressing	RNA expression	Affymetrix GeneChip Mouse MG_430A 2.0	0	0	Gene	Serpina1a (Z)	0	Overexpression	#N/A	hSERPINA1(mutant)	conditional expression	Alpha-1-antitrypsin deficiency	Liver	0.304956
GSE8599_Adult mice liver expressing wild type human AAT _vs_ non-expressing		Adult mice liver expressing wild type human AAT _vs_ non-expressing	RNA expression	Affymetrix GeneChip Mouse MG_430A 2.0	0	0	Gene	Serpina1a	0	Overexpression	#N/A	SERPINA1	conditional expression	Alpha-1-antitrypsin deficiency	Liver	0
GSE8599_Adult mice liver expressing wild type human AAT _vs_ wild type mice liver		Adult mice liver expressing wild type human AAT _vs_ wild type mice liver	RNA expression	Affymetrix GeneChip Mouse MG_430A 2.0	0	0	Gene	hAAT	0	Overexpression	#N/A	hSERPINA1	conditional expression	Alpha-1-antitrypsin deficiency	Liver	0
GSE8600_Juvenile mice liver expressing mutant human AAT _vs_ non-expressing		Juvenile mice liver expressing mutant human AAT _vs_ non-expressing	RNA expression	Affymetrix GeneChip Mouse MG_430A 2.0	0	0	Gene	Serpina1a (Z)	0	Overexpression	#N/A	SERPINA1	conditional expression	Alpha-1-antitrypsin deficiency	Liver	1.13549
GSE8600_Juvenile mice liver expressing wild type human AAT _vs_ non-expressing		Juvenile mice liver expressing wild type human AAT _vs_ non-expressing	RNA expression	Affymetrix GeneChip Mouse MG_430A 2.0	0	0	Gene	Serpina1a	0	Overexpression	#N/A	SERPINA1	conditional expression	Alpha-1-antitrypsin deficiency	Liver	0.523168
GSE8642_Liver tumor from Mdr2 Knockout mice _vs_ Mdr2 heterozygote mice		Liver tumor from Mdr2 Knockout mice _vs_ Mdr2 heterozygote mice	RNA expression	Affymetrix GeneChip Mouse MG_430A 2.0	no info	0	Gene	ABCB4	Gene knockout	Knockout/knockdown	#N/A	ABCB4	Gene knockout	Neoplasm of liver	Liver	0.282496
GSE8642_Mdr2 Knockout mice - liver tumor _vs_ normal liver tissue		Mdr2 Knockout mice - liver tumor _vs_ normal liver tissue	RNA expression	Affymetrix GeneChip Mouse MG_430A 2.0	no info	0	Tumor	Liver tumor	0	Knockout/knockdown	#N/A	ABCB4	Gene knockout	Neoplasm of liver	Liver	0
GSE8642_Normal liver from Mdr2 Knockout mice _vs_ Mdr2 heterozygote mice		Normal liver from Mdr2 Knockout mice _vs_ Mdr2 heterozygote mice	RNA expression	Affymetrix GeneChip Mouse MG_430A 2.0	no info	0	Gene	ABCB4	Gene knockout	Knockout/knockdown	#N/A	ABCB4	Gene knockout	#N/A	Liver	-0.328179
GSE9484_Liver from mice on high fat diet - muscle specific activated Akt1 expression _vs_ WT		Liver from mice on high fat diet - muscle specific activated Akt1 expression _vs_ WT	RNA expression	Affymetrix GeneChip Mouse MG_430A 2.0	no info	0	Gene	Akt1	0	Overexpression	#N/A	AKT1	Hypermorphic mutation	High fat diet	Liver	-0.704873
GSE9484_Liver from wildtype mice on high fat diet _vs_ normal diet		Liver from wildtype mice on high fat diet _vs_ normal diet	RNA expression	Affymetrix GeneChip Mouse MG_430A 2.0	no info	0	Diet	HIGH FAT/HIGH SUCR	0	0	#N/A	#N/A	#N/A	High fat diet	Liver	-1.36051
GSE9484_Liver of mice with muscle specific activated Akt1 expression on high fat diet _vs_ WT on normal diet	22	Liver of mice with muscle specific activated Akt1 expression on high fat diet _vs_ WT on normal diet	RNA expression	Affymetrix GeneChip Mouse MG_430A 2.0	no info	0	Gene/diet	Akt1/high fat and sucrose	0	Overexpression	#N/A	AKT1	Hypermorphic mutation	High fat diet	Liver	-1.84164
E-MEXP-1853_Livers of 42d old mice _vs_ livers of E18.5 embryos		Livers of 42d old mice _vs_ livers of E18.5 embryos	RNA expression	Affymetrix GeneChip Mouse MG_U74	0	0	Lifestage	Development	0	0	#N/A	#N/A	#N/A	#N/A	#N/A	1.10237
E-MEXP-1853_Livers of 8d old mice _vs_ livers of E18.5 embryos		Livers of 8d old mice _vs_ livers of E18.5 embryos	RNA expression	Affymetrix GeneChip Mouse MG_U74	0	0	Lifestage	Development	0	0	#N/A	#N/A	#N/A	#N/A	#N/A	-0.555019
E-MEXP-241_Livers from SNF5 KO mouse embryos _vs_ wildtype		Livers from SNF5 KO mouse embryos _vs_ wildtype	RNA expression	Affymetrix GeneChip Mouse MG_U74	0	0	Gene	SMARCB1	Irreversible gene knockout	Knockout/knockdown	#N/A	SMARCB1	Irreversible gene knockout	#N/A	Embryonic Structures	-1.8962
E-CBIL-22_Liver from mice fasted 24hr - pgc-1a Null _vs_ wild type		Liver from mice fasted 24hr - pgc-1a null _vs_ wild type	RNA expression	Affymetrix GeneChip Mouse MG_U74A	0	0	Gene	PPARGC1A	Irreversible gene knockout	Knockout/knockdown	#N/A	PPARGC1A	Irreversible gene knockout	Deprivation of food	Liver	1.04915
E-CBIL-22_Liver from mice fed standard chow- pgc-1a Null _vs_ wild type		Liver from mice fed standard chow- pgc-1a null _vs_ wild type	RNA expression	Affymetrix GeneChip Mouse MG_U74A	0	0	Gene	PPARGC1A	Irreversible gene knockout	Knockout/knockdown	#N/A	PPARGC1A	Irreversible gene knockout	#N/A	#N/A	0
E-CBIL-22_Liver of pgc-1a Null mice - fasted 24hr _vs_ fed standard chow		Liver of pgc-1a null mice - fasted 24hr _vs_ fed standard chow	RNA expression	Affymetrix GeneChip Mouse MG_U74A	0	0	Diet	Fasting	0	Knockout/knockdown	#N/A	PPARGC1A	Irreversible gene knockout	Deprivation of food	Liver	-0.224535
E-CBIL-22_Liver of wildtype mice fasted 24hr _vs_ fed standard chow		Liver of wildtype mice fasted 24hr _vs_ fed standard chow	RNA expression	Affymetrix GeneChip Mouse MG_U74A	0	0	Diet	Fasting	0	0	#N/A	#N/A	#N/A	Deprivation of food	Liver	-0.350179
E-CBIL-24_129S6-SvEvTac strain liver+high fat diet _vs_ low fat diet		129S6-SvEvTac strain liver+high fat diet _vs_ low fat diet	RNA expression	Affymetrix GeneChip Mouse MG_U74A	0	0	Diet	High fat	0	0	#N/A	#N/A	#N/A	Metabolic syndrome X	Liver	0.682982
E-CBIL-24_C57Bl-B6 strain liver+high fat diet _vs_ low fat diet		C57Bl-B6 strain liver+high fat diet _vs_ low fat diet	RNA expression	Affymetrix GeneChip Mouse MG_U74A	0	0	Diet	High fat	0	0	#N/A	#N/A	#N/A	Metabolic syndrome X	Liver	1.12494
E-CBIL-24_Liver from mice fed high fat diet- C57Bl-B6 strain _vs_ 129S6-SvEvTac		Liver from mice fed high fat diet- C57Bl-B6 strain _vs_ 129S6-SvEvTac	RNA expression	Affymetrix GeneChip Mouse MG_U74A	0	0	Strain	0	0	0	#N/A	#N/A	#N/A	Metabolic syndrome X	Liver	1.18709
E-CBIL-24_Livers from mice fed low fat diet- C57Bl-B6 strain _vs_ 129S6-SvEvTac		Livers from mice fed low fat diet- C57Bl-B6 strain _vs_ 129S6-SvEvTac	RNA expression	Affymetrix GeneChip Mouse MG_U74A	0	0	Strain	0	0	0	#N/A	#N/A	#N/A	Metabolic syndrome X	#N/A	0.370794
E-MEXP-37_Fetal liver macrophages from mice treated with all-trans retinoic acid - NCoR KO mice _vs_ wildtype		Fetal liver macrophages from mice treated with all-trans retinoic acid - NCoR KO mice _vs_ wildtype	RNA expression	Affymetrix GeneChip Mouse MG_U74A	0	1	Gene	NCOR1	Irreversible gene knockout	Knockout/knockdown	302-79-4	NCOR1	Irreversible gene knockout	#N/A	Fetus	0.365926
E-MEXP-37_Fetal liver macrophages from NCoR KO mice treated with all-trans retinoic acid _vs_ untreated		Fetal liver macrophages from NCoR KO mice treated with all-trans retinoic acid _vs_ untreated	RNA expression	Affymetrix GeneChip Mouse MG_U74A	0	1	Chemical	Tretinoin	0	Knockout/knockdown	302-79-4	NCOR1	Irreversible gene knockout	#N/A	#N/A	-1.45842
E-MEXP-37_Fetal liver macrophages from untreated mice - NCoR KO mice _vs_ wildtype		Fetal liver macrophages from untreated mice - NCoR KO mice _vs_ wildtype	RNA expression	Affymetrix GeneChip Mouse MG_U74A	0	1	Gene	NCOR1	Irreversible gene knockout	Knockout/knockdown	#N/A	NCOR1	Irreversible gene knockout	#N/A	Fetus	0.618704
E-MEXP-37_Fetal liver macrophages from wildtype mice treated with all-trans retinoic acid _vs_ untreated		Fetal liver macrophages from wildtype mice treated with all-trans retinoic acid _vs_ untreated	RNA expression	Affymetrix GeneChip Mouse MG_U74A	0	1	Chemical	Tretinoin	0	0	302-79-4	#N/A	#N/A	#N/A	#N/A	0
E-MEXP-490_Livers of diabetic obese mice (db/db) treated 2hr with 400mg/kg metformin _vs_ vehicle		Livers of diabetic obese mice (db/db) treated 2hr with 400mg/kg metformin _vs_ vehicle	RNA expression	Affymetrix GeneChip Mouse MG_U74A	0	0	Chemical	Metformin	0	0	657-24-9	#N/A	#N/A	Diabetes mellitus type 2	#N/A	0
E-MEXP-490_Livers of diabetic obese mice (db/db) treated 2hr with 50mg/kg metformin _vs_ vehicle		Livers of diabetic obese mice (db/db) treated 2hr with 50mg/kg metformin _vs_ vehicle	RNA expression	Affymetrix GeneChip Mouse MG_U74A	0	0	Chemical	Metformin	0	0	657-24-9	#N/A	#N/A	Diabetes mellitus type 2	#N/A	0
E-MEXP-490_Livers of diabetic obese mice (db/db) treated 2hr with vehicle _vs_ untreated		Livers of diabetic obese mice (db/db) treated 2hr with vehicle _vs_ untreated	RNA expression	Affymetrix GeneChip Mouse MG_U74A	0	0	Stress/Injury	Sham treatment	0	0	#N/A	#N/A	#N/A	Diabetes mellitus type 2	Liver	0.56336
E-MEXP-82_Liver of mice 1hr after non-toxic dose (151mg/kg) of paracetamol _vs_ saline vehicle		Liver of mice 1hr after non-toxic dose (151mg/kg) of paracetamol _vs_ saline vehicle	RNA expression	Affymetrix GeneChip Mouse MG_U74A	0	0	Chemical	Acetaminophen	0	0	103-90-2	#N/A	#N/A	#N/A	Liver	-0.820448
E-MEXP-82_Liver of mice 1hr after toxic dose (529mg/kg) of paracetamol _vs_ saline vehicle		Liver of mice 1hr after toxic dose (529mg/kg) of paracetamol _vs_ saline vehicle	RNA expression	Affymetrix GeneChip Mouse MG_U74A	0	0	Chemical	Acetaminophen	0	0	103-90-2	#N/A	#N/A	#N/A	Liver	-0.504317
E-MEXP-82_Liver of mice 24hr after non-toxic dose (151mg/kg) of paracetamol _vs_ saline vehicle		Liver of mice 24hr after non-toxic dose (151mg/kg) of paracetamol _vs_ saline vehicle	RNA expression	Affymetrix GeneChip Mouse MG_U74A	0	0	Chemical	Acetaminophen	0	0	103-90-2	#N/A	#N/A	#N/A	Liver	0.488785
E-MEXP-82_Liver of mice 24hr after toxic dose (529mg/kg) of paracetamol _vs_ saline vehicle		Liver of mice 24hr after toxic dose (529mg/kg) of paracetamol _vs_ saline vehicle	RNA expression	Affymetrix GeneChip Mouse MG_U74A	0	0	Chemical	Acetaminophen	0	0	103-90-2	#N/A	#N/A	#N/A	#N/A	0.347754
E-MEXP-82_Liver of mice 4hr after non-toxic dose (151mg/kg) of paracetamol _vs_ saline vehicle		Liver of mice 4hr after non-toxic dose (151mg/kg) of paracetamol _vs_ saline vehicle	RNA expression	Affymetrix GeneChip Mouse MG_U74A	0	0	Chemical	Acetaminophen	0	0	103-90-2	#N/A	#N/A	#N/A	Liver	0
E-MEXP-82_Liver of mice 4hr after toxic dose (529mg/kg) of paracetamol _vs_ saline vehicle		Liver of mice 4hr after toxic dose (529mg/kg) of paracetamol _vs_ saline vehicle	RNA expression	Affymetrix GeneChip Mouse MG_U74A	0	0	Chemical	Acetaminophen	0	0	103-90-2	#N/A	#N/A	#N/A	Liver	-0.675101
GSE10823_Mouse liver corn oil repeated dose _vs_ single dose_GPL81		Mouse liver corn oil repeated dose _vs_ single dose_GPL81	RNA expression	Affymetrix GeneChip Mouse MG_U74A	0	0	Diet	Corn Oil	0	0	8001-30-7	#N/A	#N/A	#N/A	Liver	0.274415
GSE10823_Mouse liver repeated dose trichloroethylene _vs_ corn oil_GPL81		Mouse liver repeated dose trichloroethylene _vs_ corn oil_GPL81	RNA expression	Affymetrix GeneChip Mouse MG_U74A	0	0	Chemical	Trichloroethylene	0	0	79-01-6	#N/A	#N/A	#N/A	Liver	1.14267
GSE10823_Mouse liver single dose trichloroethylene _vs_ corn oil_GPL81		Mouse liver single dose trichloroethylene _vs_ corn oil_GPL81	RNA expression	Affymetrix GeneChip Mouse MG_U74A	0	0	Chemical	Trichloroethylene	0	0	79-01-6	#N/A	#N/A	#N/A	Liver	1.79588
GSE10823_Mouse liver trichloroethylene repeated dose _vs_ single dose_GPL81		Mouse liver trichloroethylene repeated dose _vs_ single dose_GPL81	RNA expression	Affymetrix GeneChip Mouse MG_U74A	0	0	Chemical	Trichloroethylene	0	0	79-01-6	#N/A	#N/A	#N/A	Liver	0.430158
GSE1093_Liver from calorie restricted mice - Ames dwarf (df/df) _vs_ normal Ames mice (+/+ or +/df)		Liver from calorie restricted mice - Ames dwarf (df/df) _vs_ normal Ames mice (+/+ or +/df)	RNA expression	Affymetrix GeneChip Mouse MG_U74A	no info	0	Gene	Prop1	Mutation - hypomorphic	Knockout/knockdown	#N/A	PROP1	Mutation - hypomorphic	Calorie restricted diet	Liver	1.72584
GSE1093_Liver from mice fed ad libitum diet - Ames dwarf (df/df) _vs_ normal Ames mice (+/+ or +/df)		Liver from mice fed ad libitum diet - Ames dwarf (df/df) _vs_ normal Ames mice (+/+ or +/df)	RNA expression	Affymetrix GeneChip Mouse MG_U74A	no info	0	Gene	Prop1	Mutation - hypomorphic	Knockout/knockdown	#N/A	PROP1	Mutation - hypomorphic	True dwarfism	Liver	0.616903
GSE1093_Liver of Ames dwarf (df/df) mice fed calorie restricted diet _vs_ ad libitum diet		Liver of Ames dwarf (df/df) mice fed calorie restricted diet _vs_ ad libitum diet	RNA expression	Affymetrix GeneChip Mouse MG_U74A	no info	0	Diet	Caloric restriction	0	Knockout/knockdown	#N/A	PROP1	Mutation - hypomorphic	Calorie restricted diet	Liver	0.732828
GSE1093_Livers of normal Ames (+/+ or +/df) mice fed calorie restricted diet _vs_ ad libitum diet		Livers of normal Ames (+/+ or +/df) mice fed calorie restricted diet _vs_ ad libitum diet	RNA expression	Affymetrix GeneChip Mouse MG_U74A	no info	0	Diet	Caloric restriction	0	0	#N/A	#N/A	#N/A	Calorie restricted diet	Liver	-0.424004
GSE11116_Liver ATF4 KO expressing Fv2E-PERK fusion protein activated with 0.2mg/kg AP20187 _vs_ untreated	22	Liver ATF4 KO expressing Fv2E-PERK fusion protein activated with 0.2mg/kg AP20187 _vs_ untreated	RNA expression	Affymetrix GeneChip Mouse MG_U74A	no info	0	Chemical	AP20187	0	Knockout/knockdown	#N/A	ATF4	Irreversible gene knockout	#N/A	Liver	-0.523458
GSE11116_Liver ATF4 WT expressing Fv2E-PERK fusion protein activated with 0.2mg/kg AP20187 _vs_ untreated	22	Liver ATF4 WT expressing Fv2E-PERK fusion protein activated with 0.2mg/kg AP20187 _vs_ untreated	RNA expression	Affymetrix GeneChip Mouse MG_U74A	no info	0	Chemical	AP20188	0	0	#N/A	FKBP1A	conditional expression	#N/A	#N/A	0.224244
GSE11116_Liver expressing Fv2E-PERK fusion protein - ATF4 KO _vs_ wildtype		Liver expressing Fv2E-PERK fusion protein - ATF4 KO _vs_ wildtype	RNA expression	Affymetrix GeneChip Mouse MG_U74A	no info	0	Gene	ATF4	Irreversible gene knockout	Knockout/knockdown	#N/A	ATF4	Irreversible gene knockout	#N/A	Liver	-0.55083
GSE11116_Liver expressing Fv2E-PERK fusion protein activated with 0.2mg/kg AP20187 - ATF4 KO _vs_ wildtype		Liver expressing Fv2E-PERK fusion protein activated with 0.2mg/kg AP20187 - ATF4 KO _vs_ wildtype	RNA expression	Affymetrix GeneChip Mouse MG_U74A	no info	0	Gene	ATF4	Irreversible gene knockout	Knockout/knockdown	#N/A	ATF4	Irreversible gene knockout	#N/A	#N/A	-0.683191
GSE11252_Liver after 12hr of MMS treatment _vs_ untreated		Liver after 12hr of MMS treatment _vs_ untreated	RNA expression	Affymetrix GeneChip Mouse MG_U74A	0	0	Chemical	Methyl Methanesulfonate	0	0	66-27-3	#N/A	#N/A	#N/A	Liver	1.08513
GSE11252_Liver after 12hr of MMS treatment from Aag Null mouse _vs_ wildtype		Liver after 12hr of MMS treatment from Aag null mouse _vs_ wildtype	RNA expression	Affymetrix GeneChip Mouse MG_U74A	0	0	Gene	MPG	Gene knockout	Knockout/knockdown	66-27-3	MPG	Gene knockout	#N/A	Liver	0
GSE11252_Liver after 24hr of MMS treatment _vs_ untreated		Liver after 24hr of MMS treatment _vs_ untreated	RNA expression	Affymetrix GeneChip Mouse MG_U74A	0	0	Chemical	Methyl Methanesulfonate	0	0	66-27-3	#N/A	#N/A	#N/A	Liver	1.64589
GSE11252_Liver after 24hr of MMS treatment from Aag Null mouse _vs_ wildtype		Liver after 24hr of MMS treatment from Aag null mouse _vs_ wildtype	RNA expression	Affymetrix GeneChip Mouse MG_U74A	0	0	Gene	MPG	Gene knockout	Knockout/knockdown	66-27-3	MPG	Gene knockout	#N/A	Liver	0.604674
GSE11252_Liver after 48hr of MMS treatment _vs_ untreated		Liver after 48hr of MMS treatment _vs_ untreated	RNA expression	Affymetrix GeneChip Mouse MG_U74A	0	0	Chemical	Methyl Methanesulfonate	0	0	66-27-3	#N/A	#N/A	#N/A	Liver	2.07058
GSE11252_Liver after 48hr of MMS treatment from Aag Null mouse _vs_ wildtype		Liver after 48hr of MMS treatment from Aag null mouse _vs_ wildtype	RNA expression	Affymetrix GeneChip Mouse MG_U74A	0	0	Gene	MPG	Gene knockout	Knockout/knockdown	66-27-3	MPG	Gene knockout	#N/A	Liver	-0.579714
GSE11252_Liver after 6hr of MMS treatment _vs_ untreated		Liver after 6hr of MMS treatment _vs_ untreated	RNA expression	Affymetrix GeneChip Mouse MG_U74A	0	0	Chemical	Methyl Methanesulfonate	0	0	66-27-3	#N/A	#N/A	#N/A	Liver	0
GSE11252_Liver after 6hr of MMS treatment from Aag Null mouse _vs_ wildtype		Liver after 6hr of MMS treatment from Aag null mouse _vs_ wildtype	RNA expression	Affymetrix GeneChip Mouse MG_U74A	0	0	Gene	MPG	Gene knockout	Knockout/knockdown	66-27-3	MPG	Gene knockout	#N/A	#N/A	0
GSE11252_Liver from Aag Null mouse _vs_ wildtype		Liver from Aag null mouse _vs_ wildtype	RNA expression	Affymetrix GeneChip Mouse MG_U74A	0	0	Gene	MPG	Gene knockout	Knockout/knockdown	#N/A	MPG	Gene knockout	#N/A	#N/A	1.34969
GSE11252_Liver from Aag Null mouse after 12hr of MMS treatment _vs_ untreated		Liver from Aag null mouse after 12hr of MMS treatment _vs_ untreated	RNA expression	Affymetrix GeneChip Mouse MG_U74A	0	0	Chemical	Methyl Methanesulfonate	0	Knockout/knockdown	66-27-3	MPG	Gene knockout	#N/A	Liver	0.390192
GSE11252_Liver from Aag Null mouse after 24hr of MMS treatment _vs_ untreated		Liver from Aag null mouse after 24hr of MMS treatment _vs_ untreated	RNA expression	Affymetrix GeneChip Mouse MG_U74A	0	0	Chemical	Methyl Methanesulfonate	0	Knockout/knockdown	66-27-3	MPG	Gene knockout	#N/A	Liver	0.849858
GSE11252_Liver from Aag Null mouse after 48hr of MMS treatment _vs_ untreated		Liver from Aag null mouse after 48hr of MMS treatment _vs_ untreated	RNA expression	Affymetrix GeneChip Mouse MG_U74A	0	0	Chemical	Methyl Methanesulfonate	0	Knockout/knockdown	66-27-3	MPG	Gene knockout	#N/A	#N/A	0.312739
GSE11252_Liver from Aag Null mouse after 6hr of MMS treatment _vs_ untreated		Liver from Aag null mouse after 6hr of MMS treatment _vs_ untreated	RNA expression	Affymetrix GeneChip Mouse MG_U74A	0	0	Chemical	Methyl Methanesulfonate	0	0	66-27-3	#N/A	#N/A	#N/A	Liver	0.467628
GSE12147_Liver treated with C-775146 24hr _vs_ control		Liver treated with C-775146 24hr _vs_ control	RNA expression	Affymetrix GeneChip Mouse MG_U74A	0	0	Chemical	C-775146	0	0	#N/A	#N/A	#N/A	#N/A	Liver	14.1739
GSE12147_Liver treated with C-775146 5d _vs_ control		Liver treated with C-775146 5d _vs_ control	RNA expression	Affymetrix GeneChip Mouse MG_U74A	0	0	Chemical	C-775146	0	0	#N/A	#N/A	#N/A	#N/A	Liver	8
GSE12147_Liver treated with C-865520 24hr _vs_ control		Liver treated with C-865520 24hr _vs_ control	RNA expression	Affymetrix GeneChip Mouse MG_U74A	0	0	Chemical	C-865520	0	0	#N/A	#N/A	#N/A	#N/A	Liver	11.7447
GSE12147_Liver treated with C-865520 5d _vs_ control		Liver treated with C-865520 5d _vs_ control	RNA expression	Affymetrix GeneChip Mouse MG_U74A	0	0	Chemical	C-865520	0	0	#N/A	#N/A	#N/A	#N/A	Liver	8
GSE12147_Liver treated with C-868388 24hr _vs_ control		Liver treated with C-868388 24hr _vs_ control	RNA expression	Affymetrix GeneChip Mouse MG_U74A	0	0	Chemical	C-868388	0	0	#N/A	#N/A	#N/A	#N/A	Liver	5.72125
GSE12147_Liver treated with C-868388 5d _vs_ control		Liver treated with C-868388 5d _vs_ control	RNA expression	Affymetrix GeneChip Mouse MG_U74A	0	0	Chemical	C-868388	0	0	#N/A	#N/A	#N/A	#N/A	Liver	8.88606
GSE1321_Adenovirus treated hepatocytes - hypoxic conditions _vs_ normoxic		Adenovirus treated hepatocytes - hypoxic conditions _vs_ normoxic	RNA expression	Affymetrix GeneChip Mouse MG_U74A	0	1	Stress/Injury	Hypoxia	0	0	#N/A	#N/A	#N/A	Disease due to Adenovirus	Hepatocytes	0
GSE1321_Hepatocytes in hypoxic conditions - HIF1alpha Null hepatocytes _vs_ adenovirus treated wildtype		Hepatocytes in hypoxic conditions - HIF1alpha null hepatocytes _vs_ adenovirus treated wildtype	RNA expression	Affymetrix GeneChip Mouse MG_U74A	0	1	Gene	HIF1A	Gene knockout	Knockout/knockdown	#N/A	HIF1A	Gene knockout	Disease due to Adenovirus	#N/A	0.389766
GSE1321_Hepatocytes in normoxic conditions - adenovirus treated _vs_ untreated		Hepatocytes in normoxic conditions - adenovirus treated _vs_ untreated	RNA expression	Affymetrix GeneChip Mouse MG_U74A	0	1	Infection	0	0	0	#N/A	#N/A	#N/A	Disease due to Adenovirus	#N/A	-0.788879
GSE13864_Regenerating liver 0hr after partial hepatectomy in RPS6 conditional KO _vs_ wildtype		Regenerating liver 0hr after partial hepatectomy in RPS6 conditional KO _vs_ wildtype	RNA expression	Affymetrix GeneChip Mouse MG_U74A	0	0	Gene	RPS6	Gene knockout	Knockout/knockdown	#N/A	RPS6	Gene knockout	Liver regeneration	Liver	0
GSE13864_Regenerating liver 20hr after partial hepatectomy in RPS6 conditional KO _vs_ wildtype		Regenerating liver 20hr after partial hepatectomy in RPS6 conditional KO _vs_ wildtype	RNA expression	Affymetrix GeneChip Mouse MG_U74A	0	0	Gene	RPS6	Gene knockout	Knockout/knockdown	#N/A	RPS6	Gene knockout	Liver regeneration	#N/A	-0.783043
GSE13864_Regenerating liver 30hr after partial hepatectomy in RPS6 conditional KO _vs_ wildtype		Regenerating liver 30hr after partial hepatectomy in RPS6 conditional KO _vs_ wildtype	RNA expression	Affymetrix GeneChip Mouse MG_U74A	0	0	Gene	RPS6	Gene knockout	Knockout/knockdown	#N/A	RPS6	Gene knockout	Liver regeneration	Liver	-0.877129
GSE13864_Regenerating liver 40hr after partial hepatectomy in RPS6 conditional KO _vs_ wildtype		Regenerating liver 40hr after partial hepatectomy in RPS6 conditional KO _vs_ wildtype	RNA expression	Affymetrix GeneChip Mouse MG_U74A	0	0	Gene	RPS6	Gene knockout	Knockout/knockdown	#N/A	RPS6	Gene knockout	Liver regeneration	Liver	1.41794
GSE1468_Liver of mice with liver-specific deletion of cytochrome P450 reductase _vs_ wildtype		Liver of mice with liver-specific deletion of cytochrome P450 reductase _vs_ wildtype	RNA expression	Affymetrix GeneChip Mouse MG_U74A	0	0	Gene	Por	Conditional gene knockout	Knockout/knockdown	#N/A	POR	Conditional gene knockout	#N/A	Liver	0.32744
GSE1559_Sca1+SP hematopoietic stem cells isolated from adults 10d post 5-FU treament _vs_ fetal liver HSC		Sca1+SP hematopoietic stem cells isolated from adults 10d post 5-FU treament _vs_ fetal liver HSC	RNA expression	Affymetrix GeneChip Mouse MG_U74A	0	1	Cell comparison	0	0	0	51-21-8	0	Cell marker - positive	#N/A	Hematopoietic Stem Cells	0.324772
GSE1559_Sca1+SP hematopoietic stem cells isolated from adults 1d post 5-FU treament _vs_ fetal liver HSC		Sca1+SP hematopoietic stem cells isolated from adults 1d post 5-FU treament _vs_ fetal liver HSC	RNA expression	Affymetrix GeneChip Mouse MG_U74A	0	1	Cell comparison	0	0	0	51-21-8	0	Cell marker - positive	#N/A	Hematopoietic Stem Cells	0
GSE1559_Sca1+SP hematopoietic stem cells isolated from adults 2d post 5-FU treament _vs_ fetal liver HSC		Sca1+SP hematopoietic stem cells isolated from adults 2d post 5-FU treament _vs_ fetal liver HSC	RNA expression	Affymetrix GeneChip Mouse MG_U74A	0	1	Cell comparison	0	0	0	51-21-8	0	Cell marker - positive	#N/A	Hematopoietic Stem Cells	-0.319937
GSE1559_Sca1+SP hematopoietic stem cells isolated from adults 30d post 5-FU treament _vs_ fetal liver HSC		Sca1+SP hematopoietic stem cells isolated from adults 30d post 5-FU treament _vs_ fetal liver HSC	RNA expression	Affymetrix GeneChip Mouse MG_U74A	0	1	Cell comparison	0	0	0	51-21-8	0	Cell marker - positive	#N/A	Hematopoietic Stem Cells	-0.268895
GSE1559_Sca1+SP hematopoietic stem cells isolated from adults 3d post 5-FU treament _vs_ fetal liver HSC		Sca1+SP hematopoietic stem cells isolated from adults 3d post 5-FU treament _vs_ fetal liver HSC	RNA expression	Affymetrix GeneChip Mouse MG_U74A	0	1	Cell comparison	0	0	0	51-21-8	0	Cell marker - positive	#N/A	Hematopoietic Stem Cells	0.388064
GSE1559_Sca1+SP hematopoietic stem cells isolated from adults 6d post 5-FU treament _vs_ fetal liver HSC		Sca1+SP hematopoietic stem cells isolated from adults 6d post 5-FU treament _vs_ fetal liver HSC	RNA expression	Affymetrix GeneChip Mouse MG_U74A	0	1	Cell comparison	0	0	0	51-21-8	0	Cell marker - positive	#N/A	Hematopoietic Stem Cells	0
GSE20427_Liver tissues from 25-27mo CB6F1 male mice 0.5hr after partial hepatectomy _vs_ sham surgery_GPL81		Liver tissues from 25-27mo CB6F1 male mice 0.5hr after partial hepatectomy _vs_ sham surgery_GPL81	RNA expression	Affymetrix GeneChip Mouse MG_U74A	1	0	Stress/Injury	Partial hepatectomy	0	0	#N/A	#N/A	#N/A	Liver regeneration	Liver	0.618524
GSE20427_Liver tissues from 25-27mo CB6F1 male mice 1hr after partial hepatectomy _vs_ sham surgery_GPL81		Liver tissues from 25-27mo CB6F1 male mice 1hr after partial hepatectomy _vs_ sham surgery_GPL81	RNA expression	Affymetrix GeneChip Mouse MG_U74A	1	0	Stress/Injury	Partial hepatectomy	0	0	#N/A	#N/A	#N/A	Liver regeneration	#N/A	1.46218
GSE20427_Liver tissues from 25-27mo CB6F1 male mice 2hr after partial hepatectomy _vs_ sham surgery_GPL81		Liver tissues from 25-27mo CB6F1 male mice 2hr after partial hepatectomy _vs_ sham surgery_GPL81	RNA expression	Affymetrix GeneChip Mouse MG_U74A	1	0	Stress/Injury	Partial hepatectomy	0	0	#N/A	#N/A	#N/A	Liver regeneration	Liver	0
GSE20427_Liver tissues from 25-27mo CB6F1 male mice 4hr after partial hepatectomy _vs_ sham surgery_GPL81		Liver tissues from 25-27mo CB6F1 male mice 4hr after partial hepatectomy _vs_ sham surgery_GPL81	RNA expression	Affymetrix GeneChip Mouse MG_U74A	1	0	Stress/Injury	Partial hepatectomy	0	0	#N/A	#N/A	#N/A	Liver regeneration	#N/A	1.02273
GSE20427_Liver tissues from 5-6mo CB6F1 male mice 0.5hr after partial hepatectomy _vs_ sham surgery_GPL81		Liver tissues from 5-6mo CB6F1 male mice 0.5hr after partial hepatectomy _vs_ sham surgery_GPL81	RNA expression	Affymetrix GeneChip Mouse MG_U74A	1	0	Stress/Injury	Partial hepatectomy	0	0	#N/A	#N/A	#N/A	Liver regeneration	Liver	1.49757
GSE20427_Liver tissues from 5-6mo CB6F1 male mice 1hr after partial hepatectomy _vs_ sham surgery_GPL81		Liver tissues from 5-6mo CB6F1 male mice 1hr after partial hepatectomy _vs_ sham surgery_GPL81	RNA expression	Affymetrix GeneChip Mouse MG_U74A	1	0	Stress/Injury	Partial hepatectomy	0	0	#N/A	#N/A	#N/A	Liver regeneration	Liver	0.734004
GSE20427_Liver tissues from 5-6mo CB6F1 male mice 2hr after partial hepatectomy _vs_ sham surgery_GPL81		Liver tissues from 5-6mo CB6F1 male mice 2hr after partial hepatectomy _vs_ sham surgery_GPL81	RNA expression	Affymetrix GeneChip Mouse MG_U74A	1	0	Stress/Injury	Partial hepatectomy	0	0	#N/A	#N/A	#N/A	Liver regeneration	Liver	0.561458
GSE20427_Liver tissues from 5-6mo CB6F1 male mice 4hr after partial hepatectomy _vs_ sham surgery_GPL81		Liver tissues from 5-6mo CB6F1 male mice 4hr after partial hepatectomy _vs_ sham surgery_GPL81	RNA expression	Affymetrix GeneChip Mouse MG_U74A	1	0	Stress/Injury	Partial hepatectomy	0	0	#N/A	#N/A	#N/A	Liver regeneration	Liver	2.30103
GSE2431_Liver from mice fed with control diet + glipizide _vs_ control diet		Liver from mice fed with control diet + glipizide _vs_ control diet	RNA expression	Affymetrix GeneChip Mouse MG_U74A	0	0	Chemical	Glipizide	0	0	29094-61-9	#N/A	#N/A	#N/A	Liver	-0.809108
GSE2431_Liver from mice fed with control diet + glipizide + metformin _vs_ control diet		Liver from mice fed with control diet + glipizide + metformin _vs_ control diet	RNA expression	Affymetrix GeneChip Mouse MG_U74A	0	0	Chemical	Metformin+Glipizide	22	0	657-24-9	#N/A	#N/A	#N/A	Liver	0.334044
GSE2431_Liver from mice fed with control diet + rosiglitazone _vs_ control diet		Liver from mice fed with control diet + rosiglitazone _vs_ control diet	RNA expression	Affymetrix GeneChip Mouse MG_U74A	0	0	Chemical	rosiglitazone	0	0	122320-73-4	#N/A	#N/A	#N/A	Liver	0.270835
GSE2431_Liver from mice fed with control diet + soy isoflavone extract _vs_ control diet		Liver from mice fed with control diet + soy isoflavone extract _vs_ control diet	RNA expression	Affymetrix GeneChip Mouse MG_U74A	0	0	Diet	Soy isoflavone extract	0	0	486-66-8	#N/A	#N/A	#N/A	Liver	0.632458
GSE2926_Mouse liver from stearoyl-CoA desaturase (SCD) -1 knockout _vs_ wild type		Mouse liver from stearoyl-CoA desaturase (SCD) -1 knockout _vs_ wild type	RNA expression	Affymetrix GeneChip Mouse MG_U74A	2	0	Gene	Scd1	Irreversible gene knockout	Knockout/knockdown	#N/A	Scd1	Irreversible gene knockout	#N/A	#N/A	0
GSE29776_Liver of adult male mice 1d after bile duct ligation (cholestatic injury) _vs_ sham procedure		Liver of adult male mice 1d after bile duct ligation (cholestatic injury) _vs_ sham procedure	RNA expression	Affymetrix GeneChip Mouse MG_U74A	1	0	Stress/Injury	Bile duct ligation	0	0	#N/A	#N/A	#N/A	Injury of liver	#N/A	0.601366
GSE3129_Livers from aged (22mo) mice - Pit-1 mutant (Snell dwarf) _vs_ wild type		Livers from aged (22mo) mice - Pit-1 mutant (Snell dwarf) _vs_ wild type	RNA expression	Affymetrix GeneChip Mouse MG_U74A	no info	0	Gene	POU1F1	Mutation - hypomorphic	Knockout/knockdown	#N/A	POU1F1	Mutation - hypomorphic	Aging	Liver	0.977159
GSE3129_Livers from Pit-1 mutant (Snell dwarf) mice - aged (22mo) _vs_ young (6mo)		Livers from Pit-1 mutant (Snell dwarf) mice - aged (22mo) _vs_ young (6mo)	RNA expression	Affymetrix GeneChip Mouse MG_U74A	no info	0	Lifestage	Aging	0	Knockout/knockdown	#N/A	POU1F1	Mutation - hypomorphic	Aging	#N/A	0.236273
GSE3129_Livers from young (6mo) mice - Pit-1 mutant (Snell dwarf) _vs_ wild type		Livers from young (6mo) mice - Pit-1 mutant (Snell dwarf) _vs_ wild type	RNA expression	Affymetrix GeneChip Mouse MG_U74A	no info	0	Gene	POU1F1	Mutation - hypomorphic	Knockout/knockdown	#N/A	POU1F1	Mutation - hypomorphic	#N/A	Liver	0.855115
GSE363_Liver from low fat diet fed LDL receptor deficient mice _vs_ C57BL6 control		Liver from low fat diet fed LDL receptor deficient mice _vs_ C57BL6 control	RNA expression	Affymetrix GeneChip Mouse MG_U74A	0	0	Gene	LDLR	Irreversible gene knockout	Knockout/knockdown	#N/A	LDLR	Irreversible gene knockout	#N/A	Liver	1.02965
GSE363_Livers from high fat diet fed LDL receptor deficient mice _vs_ C57BL6 control		Livers from high fat diet fed LDL receptor deficient mice _vs_ C57BL6 control	RNA expression	Affymetrix GeneChip Mouse MG_U74A	0	0	Gene	LDLR	Irreversible gene knockout	Knockout/knockdown	#N/A	LDLR	Irreversible gene knockout	High fat diet	#N/A	-0.219395
GSE363_Livers of C57BL6 mice + High fat diet _vs_ Low fat diet		Livers of C57BL6 mice + High fat diet _vs_ Low fat diet	RNA expression	Affymetrix GeneChip Mouse MG_U74A	0	0	Diet	High fat	0	0	#N/A	#N/A	#N/A	High fat diet	#N/A	0.769807
GSE363_Livers of LDL receptor deficient mice + High fat diet _vs_ Low fat diet		Livers of LDL receptor deficient mice + High fat diet _vs_ Low fat diet	RNA expression	Affymetrix GeneChip Mouse MG_U74A	0	0	Diet	High fat	0	Knockout/knockdown	#N/A	LDLR	Irreversible gene knockout	High fat diet	Liver	2.38722
GSE369_Liver of IFN(-/-) mice + IFN _vs_ IFN(-/-) mice + PBS		Liver of IFN(-/-) mice + IFN _vs_ IFN(-/-) mice + PBS	RNA expression	Affymetrix GeneChip Mouse MG_U74A	0	0	Cytokine	Interferon-beta	0	Knockout/knockdown	#N/A	Ifn	#N/A	#N/A	Liver	-0.244125
GSE369_Liver of Socs3(-/-) mice + IL6 _vs_ Socs3(-/-) mice + PBS		Liver of Socs3(-/-) mice + IL6 _vs_ Socs3(-/-) mice + PBS	RNA expression	Affymetrix GeneChip Mouse MG_U74A	0	0	Cytokine	Interleukin-6	0	Knockout/knockdown	#N/A	Socs3	#N/A	#N/A	#N/A	-0.795609
GSE369_Liver of wild type mice +IL6 _vs_ wild type mice +PBS		Liver of wild type mice +IL6 _vs_ wild type mice +PBS	RNA expression	Affymetrix GeneChip Mouse MG_U74A	0	0	Cytokine	Interleukin-6	0	0	#N/A	#N/A	#N/A	#N/A	#N/A	0
GSE4740_Livers of 4 day old mice 24hr post AFB1 injection _vs_ untreated		Livers of 4 day old mice 24hr post AFB1 injection _vs_ untreated	RNA expression	Affymetrix GeneChip Mouse MG_U74A	0	0	Chemical	AFB1	0	0	1162-65-8	#N/A	#N/A	#N/A	#N/A	-0.275724
GSE4740_Livers of 4 day old mice 24hr post AFB1 injection _vs_ vehicle		Livers of 4 day old mice 24hr post AFB1 injection _vs_ vehicle	RNA expression	Affymetrix GeneChip Mouse MG_U74A	0	0	Chemical	AFB1	0	0	1162-65-8	#N/A	#N/A	#N/A	Liver	0
GSE4740_Livers of 4 day old mice 4hr post AFB1 injection _vs_ untreated		Livers of 4 day old mice 4hr post AFB1 injection _vs_ untreated	RNA expression	Affymetrix GeneChip Mouse MG_U74A	0	0	Chemical	AFB1	0	0	1162-65-8	#N/A	#N/A	#N/A	Liver	-0.681311
GSE4740_Livers of 4 day old mice 4hr post AFB1 injection _vs_ vehicle		Livers of 4 day old mice 4hr post AFB1 injection _vs_ vehicle	RNA expression	Affymetrix GeneChip Mouse MG_U74A	0	0	Chemical	AFB1	0	0	1162-65-8	#N/A	#N/A	#N/A	Liver	-0.737549
GSE4740_Livers of adult mice 24hr post AFB1 injection 10ml per kg volume _vs_ 4 day old		Livers of adult mice 24hr post AFB1 injection 10ml per kg volume _vs_ 4 day old	RNA expression	Affymetrix GeneChip Mouse MG_U74A	0	0	Lifestage	Development	0	0	1162-65-8	#N/A	#N/A	Aging	Liver	-0.546223
GSE4740_Livers of adult mice 24hr post AFB1 injection 10ml per kg volume _vs_ 5ml per kg volume		Livers of adult mice 24hr post AFB1 injection 10ml per kg volume _vs_ 5ml per kg volume	RNA expression	Affymetrix GeneChip Mouse MG_U74A	0	0	Chemical	AFB1	0	0	1162-65-8	#N/A	#N/A	#N/A	#N/A	0
GSE4740_Livers of adult mice 24hr post AFB1 injection 10ml per kg volume _vs_ untreated		Livers of adult mice 24hr post AFB1 injection 10ml per kg volume _vs_ untreated	RNA expression	Affymetrix GeneChip Mouse MG_U74A	0	0	Chemical	AFB1	0	0	1162-65-8	#N/A	#N/A	#N/A	Liver	0.322576
GSE4740_Livers of adult mice 24hr post AFB1 injection 10ml per kg volume _vs_ vehicle		Livers of adult mice 24hr post AFB1 injection 10ml per kg volume _vs_ vehicle	RNA expression	Affymetrix GeneChip Mouse MG_U74A	0	0	Chemical	AFB1	0	0	1162-65-8	#N/A	#N/A	#N/A	#N/A	0.507799
GSE4740_Livers of adult mice 24hr post AFB1 injection 5ml per kg volume _vs_ 4 day old		Livers of adult mice 24hr post AFB1 injection 5ml per kg volume _vs_ 4 day old	RNA expression	Affymetrix GeneChip Mouse MG_U74A	0	0	Lifestage	Development	0	0	1162-65-8	#N/A	#N/A	Aging	Liver	-0.518414
GSE4740_Livers of adult mice 24hr post AFB1 injection 5ml per kg volume _vs_ untreated		Livers of adult mice 24hr post AFB1 injection 5ml per kg volume _vs_ untreated	RNA expression	Affymetrix GeneChip Mouse MG_U74A	0	0	Chemical	AFB1	0	0	1162-65-8	#N/A	#N/A	#N/A	Liver	-1.19791
GSE4740_Livers of adult mice 24hr post AFB1 injection 5ml per kg volume _vs_ vehicle		Livers of adult mice 24hr post AFB1 injection 5ml per kg volume _vs_ vehicle	RNA expression	Affymetrix GeneChip Mouse MG_U74A	0	0	Chemical	AFB1	0	0	1162-65-8	#N/A	#N/A	#N/A	Liver	-0.40605
GSE4740_Livers of adult mice 4hr post AFB1 injection 10ml per kg volume _vs_ 4 day old		Livers of adult mice 4hr post AFB1 injection 10ml per kg volume _vs_ 4 day old	RNA expression	Affymetrix GeneChip Mouse MG_U74A	0	0	Lifestage	Development	0	0	1162-65-8	#N/A	#N/A	Aging	Liver	-0.538351
GSE4740_Livers of adult mice 4hr post AFB1 injection 10ml per kg volume _vs_ 5ml per kg volume		Livers of adult mice 4hr post AFB1 injection 10ml per kg volume _vs_ 5ml per kg volume	RNA expression	Affymetrix GeneChip Mouse MG_U74A	0	0	Chemical	AFB1	22	0	1162-65-8	#N/A	#N/A	Aging	#N/A	-0.305307
GSE4740_Livers of adult mice 4hr post AFB1 injection 10ml per kg volume _vs_ untreated		Livers of adult mice 4hr post AFB1 injection 10ml per kg volume _vs_ untreated	RNA expression	Affymetrix GeneChip Mouse MG_U74A	0	0	Chemical	AFB1	0	0	1162-65-8	#N/A	#N/A	#N/A	#N/A	-1.12901
GSE4740_Livers of adult mice 4hr post AFB1 injection 10ml per kg volume _vs_ vehicle		Livers of adult mice 4hr post AFB1 injection 10ml per kg volume _vs_ vehicle	RNA expression	Affymetrix GeneChip Mouse MG_U74A	0	0	Chemical	AFB1	0	0	1162-65-8	#N/A	#N/A	#N/A	#N/A	0.299556
GSE4740_Livers of adult mice 4hr post AFB1 injection 5ml per kg volume _vs_ 4 day old		Livers of adult mice 4hr post AFB1 injection 5ml per kg volume _vs_ 4 day old	RNA expression	Affymetrix GeneChip Mouse MG_U74A	0	0	Lifestage	Development	0	0	1162-65-8	#N/A	#N/A	Aging	Liver	-0.454817
GSE4740_Livers of adult mice 4hr post AFB1 injection 5ml per kg volume _vs_ untreated		Livers of adult mice 4hr post AFB1 injection 5ml per kg volume _vs_ untreated	RNA expression	Affymetrix GeneChip Mouse MG_U74A	0	0	Chemical	AFB1	0	0	1162-65-8	#N/A	#N/A	#N/A	Liver	-0.462937
GSE4740_Livers of adult mice 4hr post AFB1 injection 5ml per kg volume _vs_ vehicle		Livers of adult mice 4hr post AFB1 injection 5ml per kg volume _vs_ vehicle	RNA expression	Affymetrix GeneChip Mouse MG_U74A	0	0	Chemical	AFB1	0	0	1162-65-8	#N/A	#N/A	#N/A	#N/A	0
GSE564_Liver - SCN-lesioned mice treated with 2mg per kg dexamethasone _vs_ untreated mice with intact SCN	22	Liver - SCN-lesioned mice treated with 2mg per kg dexamethasone _vs_ untreated mice with intact SCN	RNA expression	Affymetrix GeneChip Mouse MG_U74A	0	0	Hormone	Dexamethasone	0	0	50-02-2	#N/A	#N/A	#N/A	#N/A	-0.594824
GSE564_Liver of SCN-lesioned mice - treated with 2mg per kg dexamethasone _vs_ vehicle		Liver of SCN-lesioned mice - treated with 2mg per kg dexamethasone _vs_ vehicle	RNA expression	Affymetrix GeneChip Mouse MG_U74A	0	0	Hormone	Dexamethasone	0	0	50-02-2	#N/A	#N/A	#N/A	Liver	-1.25964
GSE614_Liver of Abca1 heterozygous mutant mice _vs_ wildtype		Liver of Abca1 heterozygous mutant mice _vs_ wildtype	RNA expression	Affymetrix GeneChip Mouse MG_U74A	0	0	Gene	ABCA1	Gene knockout	Knockout/knockdown	#N/A	ABCA1	Gene mutation	#N/A	#N/A	0.847712
GSE6787_E12.5 Rb Null fetal mouse liver _vs_ wild type		E12.5 Rb null fetal mouse liver _vs_ wild type	RNA expression	Affymetrix GeneChip Mouse MG_U74A	0	0	Gene	RB1	Gene knockout	Knockout/knockdown	#N/A	RB1	Gene knockout	#N/A	Liver	0
GSE867_Liver from female Nrf2 KO mice _vs_ wildtype		Liver from female Nrf2 KO mice _vs_ wildtype	RNA expression	Affymetrix GeneChip Mouse MG_U74A	2	0	Gene	NFE2L2	Gene knockout	Knockout/knockdown	#N/A	NFE2L2	Gene knockout	Autoimmune disease	Liver	0.49812
GSE867_Liver from male Nrf2 KO mice _vs_ wildtype		Liver from male Nrf2 KO mice _vs_ wildtype	RNA expression	Affymetrix GeneChip Mouse MG_U74A	1	0	Gene	NFE2L2	Gene knockout	Knockout/knockdown	#N/A	NFE2L2	Gene knockout	Autoimmune disease	Liver	-0.324497
GSE988_Liver from GHR m391 truncation mutant mice _vs_ wildtype		Liver from GHR m391 truncation mutant mice _vs_ wildtype	RNA expression	Affymetrix GeneChip Mouse MG_U74A	1	0	Gene	GHR	Gene mutation	Knockout/knockdown	#N/A	GHR	Gene mutation	#N/A	Liver	-0.247107
GSE988_Liver from GHR m569 truncation mutant mice _vs_ wildtype		Liver from GHR m569 truncation mutant mice _vs_ wildtype	RNA expression	Affymetrix GeneChip Mouse MG_U74A	1	0	Gene	GHR	Gene mutation	Knockout/knockdown	#N/A	GHR	Gene mutation	#N/A	Liver	-0.366431
GSE988_Liver from GHR Null mice _vs_ wildtype		Liver from GHR null mice _vs_ wildtype	RNA expression	Affymetrix GeneChip Mouse MG_U74A	1	0	Gene	GHR	Irreversible gene knockout	Knockout/knockdown	#N/A	GHR	Irreversible gene knockout	#N/A	Liver	0.539102
GSE91_Hepatocytes of fish oil (contains docosahexaenoic acid) fed mice _vs_ control fed		Hepatocytes of fish oil (contains docosahexaenoic acid) fed mice _vs_ control fed	RNA expression	Affymetrix GeneChip Mouse Mu11K	0	1	Diet	Fish oil	0	0	25167-62-8	#N/A	#N/A	Dietary finding	#N/A	0
GSE91_Hepatocytes of fish oil + fungal oil (docosahexaenoic and arachidonic acid) fed mice_vs_control fed		Hepatocytes of fish oil + fungal oil (docosahexaenoic and arachidonic acid) fed mice_vs_control fed	RNA expression	Affymetrix GeneChip Mouse Mu11K	0	1	Diet	Fish and fungal oils	0	0	25167-62-8	#N/A	#N/A	Dietary finding	#N/A	0.416121
GSE91_Hepatocytes of fungal oil (contains arachidonic acid) fed mice _vs_ control fed		Hepatocytes of fungal oil (contains arachidonic acid) fed mice _vs_ control fed	RNA expression	Affymetrix GeneChip Mouse Mu11K	0	1	Diet	Fungal oil	0	0	506-32-1	#N/A	#N/A	Dietary finding	Hepatocytes	0
E-TOXM-18_Liver of female mice treated 2wk with 2500 ppm oxazepam _vs_ untreated		Liver of female mice treated 2wk with 2500 ppm oxazepam _vs_ untreated	RNA expression	Agilent Mouse G4121A	2	0	Chemical	Oxazepam	0	0	604-75-1	#N/A	#N/A	#N/A	Liver	2.21467
E-TOXM-18_Liver of female mice treated 2wk with 5000 ppm o-nitrotoluene _vs_ untreated		Liver of female mice treated 2wk with 5000 ppm o-nitrotoluene _vs_ untreated	RNA expression	Agilent Mouse G4121A	2	0	Chemical	2-nitrotoluene	0	0	88-72-2	#N/A	#N/A	#N/A	#N/A	0.355168
E-TOXM-18_Liver of female mice treated 2wk with 5000 ppm p-nitrotoluene _vs_ untreated		Liver of female mice treated 2wk with 5000 ppm p-nitrotoluene _vs_ untreated	RNA expression	Agilent Mouse G4121A	2	0	Chemical	4-nitrotoluene	0	0	99-99-0	#N/A	#N/A	#N/A	#N/A	0.371407
E-TOXM-18_Liver of female mice treated 2wk with 75mg/kg eugenol _vs_ untreated		Liver of female mice treated 2wk with 75mg/kg eugenol _vs_ untreated	RNA expression	Agilent Mouse G4121A	2	0	Chemical	Eugenol	0	0	97-53-0	#N/A	#N/A	#N/A	#N/A	0.416915
E-TOXM-18_Liver of female mice treated 2wk with 75mg/kg methyleugenol _vs_ eugenol		Liver of female mice treated 2wk with 75mg/kg methyleugenol _vs_ eugenol	RNA expression	Agilent Mouse G4121A	2	0	Chemical	Methyleugenol	22	0	97-53-0	#N/A	#N/A	#N/A	Liver	-0.670399
E-TOXM-18_Liver of female mice treated 2wk with 75mg/kg methyleugenol _vs_ untreated		Liver of female mice treated 2wk with 75mg/kg methyleugenol _vs_ untreated	RNA expression	Agilent Mouse G4121A	2	0	Chemical	methyleugenol	0	0	93-15-2	#N/A	#N/A	#N/A	Liver	0
E-TOXM-18_Liver of female mice treated 2wk with1250 ppm o-nitrotoluene _vs_ untreated		Liver of female mice treated 2wk with1250 ppm o-nitrotoluene _vs_ untreated	RNA expression	Agilent Mouse G4121A	2	0	Chemical	2-nitrotoluene	0	0	88-72-2	#N/A	#N/A	#N/A	Liver	1.11805
E-TOXM-18_Liver of male mice treated 2wk with 2500 ppm oxazepam _vs_ untreated		Liver of male mice treated 2wk with 2500 ppm oxazepam _vs_ untreated	RNA expression	Agilent Mouse G4121A	1	0	Chemical	Oxazepam	0	0	604-75-1	#N/A	#N/A	#N/A	Liver	2.95861
E-TOXM-18_Liver of male mice treated 2wk with 5000 ppm o-nitrotoluene _vs_ untreated		Liver of male mice treated 2wk with 5000 ppm o-nitrotoluene _vs_ untreated	RNA expression	Agilent Mouse G4121A	1	0	Chemical	2-nitrotoluene	0	0	88-72-2	#N/A	#N/A	#N/A	Liver	0.446967
E-TOXM-18_Liver of mice treated 2wk with 2500 ppm oxazepam - male _vs_ female		Liver of mice treated 2wk with 2500 ppm oxazepam - male _vs_ female	RNA expression	Agilent Mouse G4121A	Gender	0	Gender	MvF	0	0	604-75-1	#N/A	#N/A	#N/A	#N/A	0
E-TOXM-18_Liver of mice treated 2wk with 5000 ppm o-nitrotoluene - male _vs_ female		Liver of mice treated 2wk with 5000 ppm o-nitrotoluene - male _vs_ female	RNA expression	Agilent Mouse G4121A	Gender	0	Gender	MvF	0	0	88-72-2	#N/A	#N/A	#N/A	Liver	0.787014
GSE10865_Liver from M16 polygenic mice fed 14d 1% conjugated linoleic acid diet _vs_ linoleic acid diet		Liver from M16 polygenic mice fed 14d 1% conjugated linoleic acid diet _vs_ linoleic acid diet	RNA expression	Agilent Mouse G4121A	0	0	Diet	trans-10,cis-12-conjugated linoleic acid	0	0	#N/A	#N/A	#N/A	Obesity	#N/A	0
GSE10390_Livers of female mice- HNF4a KO _vs_ wild type		Livers of female mice- HNF4a KO _vs_ wild type	RNA expression	Agilent Mouse Whole Genome G4122A/G4122F	2	0	Gene	Hnf4a	Irreversible gene knockout	Knockout/knockdown	#N/A	HNF4A	Irreversible gene knockout	#N/A	Liver	1.86328
GSE10390_Livers of HNF4a KO maice - female _vs_ male		Livers of HNF4a KO maice - female _vs_ male	RNA expression	Agilent Mouse Whole Genome G4122A/G4122F	Gender	0	Gender	FvM	0	Knockout/knockdown	#N/A	HNF4A	Irreversible gene knockout	#N/A	Liver	-1.45346
GSE10390_Livers of HNF4a wild type mice - female _vs_ male		Livers of HNF4a wild type mice - female _vs_ male	RNA expression	Agilent Mouse Whole Genome G4122A/G4122F	Gender	0	Gender	FvM	0	0	#N/A	#N/A	#N/A	#N/A	Liver	0
GSE10390_Livers of male mice- HNF4a KO_vs_ wild type		Livers of male mice- HNF4a KO_vs_ wild type	RNA expression	Agilent Mouse Whole Genome G4122A/G4122F	1	0	Gene	Hnf4a	Irreversible gene knockout	Knockout/knockdown	#N/A	HNF4A	Irreversible gene knockout	#N/A	#N/A	1.28651
GSE10421_Liver from C57BL-6 mice on iron-deficient diet _vs_ balanced diet		Liver from C57BL-6 mice on iron-deficient diet _vs_ balanced diet	RNA expression	Agilent Mouse Whole Genome G4122A/G4122F	0	0	Diet	Iron deficient	0	0	#N/A	#N/A	#N/A	#N/A	#N/A	1.97062
GSE10421_Liver from C57BL-6 mice on iron-enriched diet _vs_ balanced diet		Liver from C57BL-6 mice on iron-enriched diet _vs_ balanced diet	RNA expression	Agilent Mouse Whole Genome G4122A/G4122F	0	0	Diet	Iron enriched	0	0	#N/A	#N/A	#N/A	#N/A	#N/A	1.64975
GSE10421_Liver from DBA-2 mice on iron-deficient diet _vs_ balanced diet		Liver from DBA-2 mice on iron-deficient diet _vs_ balanced diet	RNA expression	Agilent Mouse Whole Genome G4122A/G4122F	0	0	Diet	Iron deficient	0	0	#N/A	#N/A	#N/A	#N/A	#N/A	1.81816
GSE10421_Liver from DBA-2 mice on iron-enriched diet _vs_ balanced diet		Liver from DBA-2 mice on iron-enriched diet _vs_ balanced diet	RNA expression	Agilent Mouse Whole Genome G4122A/G4122F	0	0	Diet	Iron enriched	0	0	#N/A	#N/A	#N/A	#N/A	#N/A	-0.363211
GSE10421_Liver from mice on balanced diet C57BL-6 _vs_ DBA-2		Liver from mice on balanced diet C57BL-6 _vs_ DBA-2	RNA expression	Agilent Mouse Whole Genome G4122A/G4122F	0	0	Strain	0	0	0	#N/A	#N/A	#N/A	#N/A	Liver	0
GSE10421_Liver from mice on iron-deficient diet C57BL-6 _vs_ DBA-2		Liver from mice on iron-deficient diet C57BL-6 _vs_ DBA-2	RNA expression	Agilent Mouse Whole Genome G4122A/G4122F	0	0	Strain	0	0	0	#N/A	#N/A	#N/A	Iron deficiency	Liver	0
GSE10421_Liver from mice on iron-enriched diet C57BL-6 _vs_ DBA-2		Liver from mice on iron-enriched diet C57BL-6 _vs_ DBA-2	RNA expression	Agilent Mouse Whole Genome G4122A/G4122F	0	0	Strain	0	0	0	7439-89-6	#N/A	#N/A	Dietary finding	Liver	0.769296
GSE14921_Liver from C57BL6 mice with hepatocyte-specific SIRT1 knockout _vs_ control		Liver from C57BL6 mice with hepatocyte-specific SIRT1 knockout _vs_ control	RNA expression	Agilent Mouse Whole Genome G4122A/G4122F	0	1	Gene	SIRT1	Conditional gene knockout	Knockout/knockdown	#N/A	SIRT1	Conditional gene knockout	#N/A	Liver	-0.602408
GSE19487_Liver from C57BL/6 mice exposed 11d to 40mg/m3 1hr/d nano-TiO2 by inhalation _vs_ untreated controls		Liver from C57BL/6 mice exposed 11d to 40mg/m3 1hr/d nano-TiO2 by inhalation _vs_ untreated controls	RNA expression	Agilent Mouse Whole Genome G4122A/G4122F	0	0	Chemical	titanium dioxide	0	0	13463-67-7	#N/A	#N/A	#N/A	#N/A	0
GSE21065_Livers of 10wk C57BL6 castrated males C. burnetii infected _vs_ uninfected		Livers of 10wk C57BL6 castrated males C. burnetii infected _vs_ uninfected	RNA expression	Agilent Mouse Whole Genome G4122A/G4122F	1	0	Infection	0	0	0	#N/A	#N/A	#N/A	Acquired absent testis	Liver	-3.69897
GSE21065_Livers of 10wk C57BL6 females - ovarietomized and 24hr C. burnetii infected _vs_intact uninfected		Livers of 10wk C57BL6 females - ovarietomized and 24hr C. burnetii infected _vs_intact uninfected	RNA expression	Agilent Mouse Whole Genome G4122A/G4122F	2	0	Infection	0	0	0	#N/A	#N/A	#N/A	Absent ovary, acquired	Liver	-4.01323
GSE21065_Livers of 10wk C57BL6 females C. burnetii infected - ovariectomized _vs_ intact		Livers of 10wk C57BL6 females C. burnetii infected - ovariectomized _vs_ intact	RNA expression	Agilent Mouse Whole Genome G4122A/G4122F	2	0	Stress/Injury	Ovariectomized	0	0	#N/A	#N/A	#N/A	Absent ovary, acquired	Liver	-0.947306
GSE21065_Livers of 10wk C57BL6 females C. burnetii uninfected - ovarietomized _vs_ intact		Livers of 10wk C57BL6 females C. burnetii uninfected - ovarietomized _vs_ intact	RNA expression	Agilent Mouse Whole Genome G4122A/G4122F	2	0	Stress/Injury	Ovariectomized	0	0	#N/A	#N/A	#N/A	Absent ovary, acquired	Liver	0.473919
GSE21065_Livers of 10wk C57BL6 intact females C. burnetii infected _vs_ uninfected		Livers of 10wk C57BL6 intact females C. burnetii infected _vs_ uninfected	RNA expression	Agilent Mouse Whole Genome G4122A/G4122F	2	0	Infection	0	0	0	#N/A	#N/A	#N/A	Q fever	Liver	-6.20066
GSE21065_Livers of 10wk C57BL6 intact males C. burnetii infected _vs_ uninfected		Livers of 10wk C57BL6 intact males C. burnetii infected _vs_ uninfected	RNA expression	Agilent Mouse Whole Genome G4122A/G4122F	1	0	Infection	0	0	0	#N/A	#N/A	#N/A	Q fever	Liver	-4.10237
GSE21065_Livers of 10wk C57BL6 intact mice 24hr C. burnetii infected - males _vs_ females		Livers of 10wk C57BL6 intact mice 24hr C. burnetii infected - males _vs_ females	RNA expression	Agilent Mouse Whole Genome G4122A/G4122F	Gender	0	Gender	MvF	0	0	#N/A	#N/A	#N/A	Q fever	Liver	0.49363
GSE21065_Livers of 10wk C57BL6 intact mice uninfected - males _vs_ females		Livers of 10wk C57BL6 intact mice uninfected - males _vs_ females	RNA expression	Agilent Mouse Whole Genome G4122A/G4122F	Gender	0	Gender	MvF	0	0	#N/A	#N/A	#N/A	#N/A	Liver	0
GSE21065_Livers of 10wk C57BL6 males - castrated and 24hr C. burnetii infected _vs_ intact uninfected		Livers of 10wk C57BL6 males - castrated and 24hr C. burnetii infected _vs_ intact uninfected	RNA expression	Agilent Mouse Whole Genome G4122A/G4122F	1	0	Infection	0	0	0	#N/A	#N/A	#N/A	Acquired absent testis	Liver	-5.04576
GSE21065_Livers of 10wk C57BL6 males C. burnetii infected - castrated _vs_ intact		Livers of 10wk C57BL6 males C. burnetii infected - castrated _vs_ intact	RNA expression	Agilent Mouse Whole Genome G4122A/G4122F	1	0	Stress/Injury	Castration	0	0	#N/A	#N/A	#N/A	Acquired absent testis	#N/A	-0.81051
GSE21065_Livers of 10wk C57BL6 males C. burnetii uninfected - castrated _vs_ intact		Livers of 10wk C57BL6 males C. burnetii uninfected - castrated _vs_ intact	RNA expression	Agilent Mouse Whole Genome G4122A/G4122F	1	0	Stress/Injury	Castration	0	0	#N/A	#N/A	#N/A	Acquired absent testis	Liver	-1.7167
GSE21065_Livers of 10wk C57BL6 ovariectomized females C. burnetii infected _vs_ uninfected		Livers of 10wk C57BL6 ovariectomized females C. burnetii infected _vs_ uninfected	RNA expression	Agilent Mouse Whole Genome G4122A/G4122F	2	0	Infection	0	0	0	#N/A	#N/A	#N/A	Absent ovary, acquired	#N/A	-6.50864
GSE21065_Livers of 10wk C57BL6 sterilized mice 24hr C. burnetii infected - males _vs_ females		Livers of 10wk C57BL6 sterilized mice 24hr C. burnetii infected - males _vs_ females	RNA expression	Agilent Mouse Whole Genome G4122A/G4122F	Gender	0	Gender	MvF	0	0	#N/A	#N/A	#N/A	Acquired absent testis	Liver	0.409939
GSE21065_Livers of 10wk C57BL6 sterilized mice uninfected - males _vs_ females		Livers of 10wk C57BL6 sterilized mice uninfected - males _vs_ females	RNA expression	Agilent Mouse Whole Genome G4122A/G4122F	Gender	0	Gender	MvF	0	0	#N/A	#N/A	#N/A	Acquired absent testis	Liver	-0.84863
GSE21903_Livers from 1yr C57BL6 mice with TAK1 knockout _vs_ wildtype		Livers from 1yr C57BL6 mice with TAK1 knockout _vs_ wildtype	RNA expression	Agilent Mouse Whole Genome G4122A/G4122F	1	0	Gene	NR2C2	Irreversible gene knockout	Knockout/knockdown	#N/A	NR2C2	Irreversible gene knockout	#N/A	#N/A	-6.4318
GSE23736_Liver of mice on a high fat diet 6wk - RORa Null _vs_ wildtype littermates		Liver of mice on a high fat diet 6wk - RORa null _vs_ wildtype littermates	RNA expression	Agilent Mouse Whole Genome G4122A/G4122F	0	0	Gene	RORA	Irreversible gene knockout	Knockout/knockdown	#N/A	RORA	Irreversible gene knockout	High fat diet	Liver	-4.23657
GSE23907_Liver of adult C57BL6-129JAE mice _vs_ ESC line V6.5		Liver of adult C57BL6-129JAE mice _vs_ ESC line V6.5	RNA expression	Agilent Mouse Whole Genome G4122A/G4122F	0	0	Strain	0	0	0	#N/A	#N/A	#N/A	#N/A	Embryonic Structures	0
GSE23907_Liver of adult C57BL6-129JAE mice _vs_ neural progenitor cells from 4d old embryoid bodies		Liver of adult C57BL6-129JAE mice _vs_ neural progenitor cells from 4d old embryoid bodies	RNA expression	Agilent Mouse Whole Genome G4122A/G4122F	0	1	Cell comparison	0	0	0	#N/A	#N/A	#N/A	#N/A	#N/A	0
GSE24219_Liver from female mice collected 20d after inoculation with Lactobacillus _vs_ vehicle		Liver from female mice collected 20d after inoculation with Lactobacillus _vs_ vehicle	RNA expression	Agilent Mouse Whole Genome G4122A/G4122F	2	0	Infection	0	0	0	#N/A	#N/A	#N/A	Bacterial infection due to Bacillus	Liver	-0.295592
GSE24256_Liver of 11wk old adrenalectomized female mice 6hr post 1mg/kg dexamethasone injection _vs_ vehicle		Liver of 11wk old adrenalectomized female mice 6hr post 1mg/kg dexamethasone injection _vs_ vehicle	RNA expression	Agilent Mouse Whole Genome G4122A/G4122F	2	0	Hormone	Dexamethasone	0	0	50-02-2	#N/A	#N/A	#N/A	Liver	2.3098
GSE24256_Liver of 11wk old adrenalectomized male mice 6hr post 1mg/kg dexamethasone injection _vs_ vehicle		Liver of 11wk old adrenalectomized male mice 6hr post 1mg/kg dexamethasone injection _vs_ vehicle	RNA expression	Agilent Mouse Whole Genome G4122A/G4122F	1	0	Hormone	Dexamethasone	0	0	50-02-2	#N/A	#N/A	#N/A	Liver	0.22614
GSE24256_Liver of 11wk old adrenalectomized mice 6hr post 1mg/kg dexamethasone injection - male _vs_ female		Liver of 11wk old adrenalectomized mice 6hr post 1mg/kg dexamethasone injection - male _vs_ female	RNA expression	Agilent Mouse Whole Genome G4122A/G4122F	Gender	0	Gender	MvF	0	0	50-02-2	#N/A	#N/A	#N/A	Liver	0
GSE24751_Liver of male mice 4hr after 3d daily exposure to 300mg/kg BaP _vs_ corn oil vehicle		Liver of male mice 4hr after 3d daily exposure to 300mg/kg BaP _vs_ corn oil vehicle	RNA expression	Agilent Mouse Whole Genome G4122A/G4122F	1	0	Chemical	Benzo[a]pyrene	0	0	50-32-8	#N/A	#N/A	#N/A	Liver	0.968592
GSE24907_Liver of male MutaTM mice 40.6 strain 3d after 28d oral gavage with 25mg/kg BaP _vs_ vehicle		Liver of male MutaTM mice 40.6 strain 3d after 28d oral gavage with 25mg/kg BaP _vs_ vehicle	RNA expression	Agilent Mouse Whole Genome G4122A/G4122F	1	0	Chemical	Benzo[a]pyrene	0	0	50-32-8	#N/A	#N/A	#N/A	Liver	-0.234853
GSE24907_Liver of male MutaTM mice 40.6 strain 3d after 28d oral gavage with 50mg/kg BaP _vs_ vehicle		Liver of male MutaTM mice 40.6 strain 3d after 28d oral gavage with 50mg/kg BaP _vs_ vehicle	RNA expression	Agilent Mouse Whole Genome G4122A/G4122F	1	0	Chemical	Benzo[a]pyrene	0	0	50-32-8	#N/A	#N/A	#N/A	Liver	-0.516984
GSE24907_Liver of male MutaTM mice 40.6 strain 3d after 28d oral gavage with 75mg/kg BaP _vs_ vehicle		Liver of male MutaTM mice 40.6 strain 3d after 28d oral gavage with 75mg/kg BaP _vs_ vehicle	RNA expression	Agilent Mouse Whole Genome G4122A/G4122F	1	0	Chemical	Benzo[a]pyrene	0	0	50-32-8	#N/A	#N/A	#N/A	Liver	0.527536
GSE26728_Liver of mice exposed 5000ug/Kg/day bisphenol A for 28d _vs_ untreated controls		Liver of mice exposed 5000ug/Kg/day bisphenol A for 28d _vs_ untreated controls	RNA expression	Agilent Mouse Whole Genome G4122A/G4122F	0	0	Chemical	bisphenol A	0	0	80-05-7	#N/A	#N/A	#N/A	#N/A	-0.50404
GSE26728_Liver of mice exposed 50ug/Kg/day bisphenol A for 28d _vs_ untreated controls		Liver of mice exposed 50ug/Kg/day bisphenol A for 28d _vs_ untreated controls	RNA expression	Agilent Mouse Whole Genome G4122A/G4122F	0	0	Chemical	bisphenol A	0	0	80-05-7	#N/A	#N/A	#N/A	Liver	-5.34679
GSE28175_Liver of mouse fetus on 18d of gestation - mother food deprived day 17 _vs_ control diet		Liver of mouse fetus on 18d of gestation - mother food deprived day 17 _vs_ control diet	RNA expression	Agilent Mouse Whole Genome G4122A/G4122F	0	0	Diet	Fasting	0	0	#N/A	#N/A	#N/A	Starvation	#N/A	1.25571
GSE28175_Liver of pregnant mice on 18d of gestation - food deprived day 17 _vs_ control diet		Liver of pregnant mice on 18d of gestation - food deprived day 17 _vs_ control diet	RNA expression	Agilent Mouse Whole Genome G4122A/G4122F	0	0	Diet	Fasting	0	0	#N/A	#N/A	#N/A	Starvation	Liver	5.08092
GSE28176_Livers of mice 6hr post LPS injection after 4wk nucleoprotein enriched diet _vs_ control diet		Livers of mice 6hr post LPS injection after 4wk nucleoprotein enriched diet _vs_ control diet	RNA expression	Agilent Mouse Whole Genome G4122A/G4122F	0	0	Diet	Nucleoprotein diet+LPS	22	0	#N/A	#N/A	#N/A	Dietary finding	Liver	0.276873
GSE28198_Liver tissue 4-5wk myc expresssion - pre-tumor tissue _vs_ control liver		Liver tissue 4-5wk myc expresssion - pre-tumor tissue _vs_ control liver	RNA expression	Agilent Mouse Whole Genome G4122A/G4122F	0	0	Tumor	Liver tumor	0	Overexpression	#N/A	MYC	conditional expression	#N/A	Liver	-0.695294
GSE28198_Liver tissue 8-9wk myc expresssion - tumor tissue _vs_ control liver		Liver tissue 8-9wk myc expresssion - tumor tissue _vs_ control liver	RNA expression	Agilent Mouse Whole Genome G4122A/G4122F	0	0	Tumor	Liver tumor	0	Overexpression	#N/A	MYC	conditional expression	Malignant neoplasm of liver	Liver	0.98632
GSE28198_Liver tissue 8-9wk myc expresssion then 72hr no myc expression - regressing tumor _vs_ control liver		Liver tissue 8-9wk myc expresssion then 72hr no myc expression - regressing tumor _vs_ control liver	RNA expression	Agilent Mouse Whole Genome G4122A/G4122F	0	0	Tumor	Liver tumor	0	Overexpression	#N/A	MYC	conditional expression	Malignant neoplasm of liver	Liver	1.32239
GSE28892_Hepatocyte expressing Foxl1 from mice on DDC diet 14d _vs_ normal diet_GPL4134		Hepatocyte expressing Foxl1 from mice on DDC diet 14d _vs_ normal diet_GPL4134	RNA expression	Agilent Mouse Whole Genome G4122A/G4122F	0	1	Diet	Dicarbethoxydihydrocollidine	0	0	632-93-9	0	Cell marker - positive	#N/A	Hepatocytes	0
GSE28892_Hepatocyte expressing Foxl1 from mice on DDC diet 3d _vs_ normal diet_GPL4134		Hepatocyte expressing Foxl1 from mice on DDC diet 3d _vs_ normal diet_GPL4134	RNA expression	Agilent Mouse Whole Genome G4122A/G4122F	0	1	Diet	Dicarbethoxydihydrocollidine	0	0	632-93-9	0	Cell marker - positive	#N/A	Hepatocytes	-0.306009
GSE28892_Hepatocyte expressing Foxl1 from mice on DDC diet 7d _vs_ normal diet_GPL4134		Hepatocyte expressing Foxl1 from mice on DDC diet 7d _vs_ normal diet_GPL4134	RNA expression	Agilent Mouse Whole Genome G4122A/G4122F	0	1	Diet	Dicarbethoxydihydrocollidine	0	0	632-93-9	0	Cell marker - positive	#N/A	Hepatocytes	-0.470313
GSE28892_Hepatocyte from mice on DDC diet 14d - expressing Foxl1 _vs_ not expressing Foxl1_GPL4134		Hepatocyte from mice on DDC diet 14d - expressing Foxl1 _vs_ not expressing Foxl1_GPL4134	RNA expression	Agilent Mouse Whole Genome G4122A/G4122F	0	1	Gene	FOXL1	Cell marker - negative	Knockout/knockdown	632-93-9	FOXL1	Cell marker - negative	#N/A	#N/A	-0.454322
GSE28892_Hepatocyte from mice on DDC diet 3d - expressing Foxl1 _vs_ not expressing Foxl1_GPL4134		Hepatocyte from mice on DDC diet 3d - expressing Foxl1 _vs_ not expressing Foxl1_GPL4134	RNA expression	Agilent Mouse Whole Genome G4122A/G4122F	0	1	Gene	FOXL1	Cell marker - negative	Knockout/knockdown	632-93-9	FOXL1	Cell marker - negative	#N/A	#N/A	0.587707
GSE28892_Hepatocyte from mice on DDC diet 7d - expressing Foxl1 _vs_ not expressing Foxl1_GPL4134		Hepatocyte from mice on DDC diet 7d - expressing Foxl1 _vs_ not expressing Foxl1_GPL4134	RNA expression	Agilent Mouse Whole Genome G4122A/G4122F	0	1	Gene	FOXL1	Cell marker - negative	Overexpression	632-93-9	FOXL1	Cell marker - negative	#N/A	Hepatocytes	0
GSE28892_Hepatocyte not expressing Foxl1 from mice on DDC diet 14d _vs_ normal diet_GPL4134		Hepatocyte not expressing Foxl1 from mice on DDC diet 14d _vs_ normal diet_GPL4134	RNA expression	Agilent Mouse Whole Genome G4122A/G4122F	0	1	Diet	Dicarbethoxydihydrocollidine	0	Knockout/knockdown	632-93-9	FOXL1	Cell marker - negative	#N/A	#N/A	-0.721018
GSE28892_Hepatocyte not expressing Foxl1 from mice on DDC diet 3d _vs_ normal diet_GPL4134		Hepatocyte not expressing Foxl1 from mice on DDC diet 3d _vs_ normal diet_GPL4134	RNA expression	Agilent Mouse Whole Genome G4122A/G4122F	0	1	Diet	Dicarbethoxydihydrocollidine	0	Knockout/knockdown	632-93-9	FOXL1	Cell marker - negative	#N/A	Hepatocytes	0
GSE28892_Hepatocyte not expressing Foxl1 from mice on DDC diet 7d _vs_ normal diet_GPL4134		Hepatocyte not expressing Foxl1 from mice on DDC diet 7d _vs_ normal diet_GPL4134	RNA expression	Agilent Mouse Whole Genome G4122A/G4122F	0	1	Diet	Dicarbethoxydihydrocollidine	0	Knockout/knockdown	632-93-9	FOXL1	Cell marker - negative	#N/A	Hepatocytes	-0.318307
GSE29121_CD133- MIC1-1C3- liver cells from adult mice fed 0.1% DDC for 2wk _vs_ no DDC		CD133- MIC1-1C3- liver cells from adult mice fed 0.1% DDC for 2wk _vs_ no DDC	RNA expression	Agilent Mouse Whole Genome G4122A/G4122F	0	1	Chemical	5-diethoxycarbonyl-1,4-dihydrocollidine	0	0	#N/A	0	Cell marker - negative	Injury of liver	Hepatocytes	0
GSE29121_CD133+ MIC1-1C3+ liver cells from adult mice fed 0.1% DDC for 2wk _vs_ no DDC		CD133+ MIC1-1C3+ liver cells from adult mice fed 0.1% DDC for 2wk _vs_ no DDC	RNA expression	Agilent Mouse Whole Genome G4122A/G4122F	0	1	Chemical	5-diethoxycarbonyl-1,4-dihydrocollidine	0	0	#N/A	0	Cell marker - positive	Injury of liver	Hepatocytes	-0.576426
GSE29121_Liver cells from adult mice fed 0.1% DDC for 2wk - CD133+ MIC1-1C3+ _vs_ CD133- MIC1-1C3-		Liver cells from adult mice fed 0.1% DDC for 2wk - CD133+ MIC1-1C3+ _vs_ CD133- MIC1-1C3-	RNA expression	Agilent Mouse Whole Genome G4122A/G4122F	0	1	Cell comparison	0	0	0	#N/A	0	Cell marker - positive	Injury of liver	Hepatocytes	-0.220259
GSE29121_Liver cells from adult mice fed a standard diet for 2wk - CD133+ MIC1-1C3+ _vs_ CD133- MIC1-1C3-		Liver cells from adult mice fed a standard diet for 2wk - CD133+ MIC1-1C3+ _vs_ CD133- MIC1-1C3-	RNA expression	Agilent Mouse Whole Genome G4122A/G4122F	0	1	Cell comparison	0	0	0	#N/A	0	Cell marker - positive	Injury of liver	#N/A	0.345823
GSE29725_Hepatocytes from livers of adult C57BL/6 mice _vs_ MEFs		Hepatocytes from livers of adult C57BL/6 mice _vs_ MEFs	RNA expression	Agilent Mouse Whole Genome G4122A/G4122F	0	1	Cell comparison	0	0	0	#N/A	#N/A	#N/A	#N/A	Embryonic Structures	0.583692
GSE29725_Hepatocytes induced from MEFs by transfection with Hnf4alpha + Foxa1 _vs_ uninduced MEFs		Hepatocytes induced from MEFs by transfection with Hnf4alpha + Foxa1 _vs_ uninduced MEFs	RNA expression	Agilent Mouse Whole Genome G4122A/G4122F	0	1	Gene	FOXA2/Hnf4a	Gene overexpression	Overexpression	#N/A	FOXA1	Gene overexpression	#N/A	Embryonic Structures	0
GSE29725_Hepatocytes induced from MEFs by transfection with Hnf4alpha + Foxa2 _vs_ uninduced MEFs		Hepatocytes induced from MEFs by transfection with Hnf4alpha + Foxa2 _vs_ uninduced MEFs	RNA expression	Agilent Mouse Whole Genome G4122A/G4122F	0	1	Gene	FOXA1/Hnf4a	Gene overexpression	Overexpression	#N/A	FOXA2	Gene overexpression	#N/A	Embryonic Structures	-0.348819
GSE29725_Hepatocytes induced from MEFs by transfection with Hnf4alpha + Foxa3 _vs_ uninduced MEFs		Hepatocytes induced from MEFs by transfection with Hnf4alpha + Foxa3 _vs_ uninduced MEFs	RNA expression	Agilent Mouse Whole Genome G4122A/G4122F	0	1	Gene	FOXA3/Hnf4a	Gene overexpression	Overexpression	#N/A	FOXA3	Gene overexpression	#N/A	Embryonic Structures	0
GSE32244_Liver of female mice not exposed to liver carcinogens - foxa1 foxa2 Null _vs_ wildtype		Liver of female mice not exposed to liver carcinogens - foxa1 foxa2 null _vs_ wildtype	RNA expression	Agilent Mouse Whole Genome G4122A/G4122F	2	0	Gene	FOXA1/Foxa2	Gene knockout	Knockout/knockdown	#N/A	FOXA1	Gene knockout	#N/A	#N/A	0.720561
GSE32244_Liver of female mice with induced hepatocellular carcinoma - foxa1 foxa2 Null _vs_ wildtype		Liver of female mice with induced hepatocellular carcinoma - foxa1 foxa2 null _vs_ wildtype	RNA expression	Agilent Mouse Whole Genome G4122A/G4122F	2	0	Gene	FOXA1/Foxa2	Gene knockout	Knockout/knockdown	#N/A	FOXA1	Gene knockout	Liver cell carcinoma (clinical)	Liver	0.450751
GSE32244_Liver of foxa1 foxa2 Null female mice - induced hepatocellular carcinoma _vs_ unexposed healthy		Liver of foxa1 foxa2 null female mice - induced hepatocellular carcinoma _vs_ unexposed healthy	RNA expression	Agilent Mouse Whole Genome G4122A/G4122F	2	0	Tumor	Liver tumor	0	Knockout/knockdown	#N/A	FOXA1/Foxa2	Gene knockout	Liver cell carcinoma (clinical)	Liver	-0.332827
GSE32244_Liver of foxa1 foxa2 Null mice with induced hepatocellular carcinoma - male _vs_ female		Liver of foxa1 foxa2 null mice with induced hepatocellular carcinoma - male _vs_ female	RNA expression	Agilent Mouse Whole Genome G4122A/G4122F	Gender	0	Gender	MvF	0	Knockout/knockdown	#N/A	FOXA1/Foxa2	Gene knockout	Liver cell carcinoma (clinical)	Liver	0
GSE32244_Liver of male mice with induced hepatocellular carcinoma - foxa1 foxa2 Null _vs_ wildtype		Liver of male mice with induced hepatocellular carcinoma - foxa1 foxa2 null _vs_ wildtype	RNA expression	Agilent Mouse Whole Genome G4122A/G4122F	1	0	Gene	FOXA1/Foxa2	Gene knockout	Knockout/knockdown	#N/A	FOXA1	Gene knockout	Liver cell carcinoma (clinical)	Liver	0.98506
GSE32244_Liver of wildtype female mice - induced hepatocellular carcinoma _vs_ unexposed healthy		Liver of wildtype female mice - induced hepatocellular carcinoma _vs_ unexposed healthy	RNA expression	Agilent Mouse Whole Genome G4122A/G4122F	2	0	Tumor	Liver tumor	0	0	#N/A	#N/A	#N/A	Liver cell carcinoma (clinical)	#N/A	-0.455312
GSE32244_Liver of wildtype mice with induced hepatocellular carcinoma - male _vs_ female		Liver of wildtype mice with induced hepatocellular carcinoma - male _vs_ female	RNA expression	Agilent Mouse Whole Genome G4122A/G4122F	Gender	0	Gender	MvF	0	0	#N/A	#N/A	#N/A	Liver cell carcinoma (clinical)	Liver	0
GSE33901_Liver E2F1 KO - LPS treated 20hr _vs_ saline control		Liver E2F1 KO - LPS treated 20hr _vs_ saline control	RNA expression	Agilent Mouse Whole Genome G4122A/G4122F	0	0	Infection	0	0	Knockout/knockdown	#N/A	E2F1	Irreversible gene knockout	#N/A	#N/A	-1.13018
GSE33901_Liver E2F1 wildtype - LPS treated 20hr _vs_ saline control		Liver E2F1 wildtype - LPS treated 20hr _vs_ saline control	RNA expression	Agilent Mouse Whole Genome G4122A/G4122F	0	0	Chemical	Lipopolysaccharide	0	0	#N/A	#N/A	#N/A	#N/A	#N/A	0.352324
GSE33901_Liver LPS treated 20hr - E2F1 KO _vs_ wildtype		Liver LPS treated 20hr - E2F1 KO _vs_ wildtype	RNA expression	Agilent Mouse Whole Genome G4122A/G4122F	0	0	Gene	E2F1	Irreversible gene knockout	Knockout/knockdown	#N/A	E2F1	Irreversible gene knockout	#N/A	#N/A	-0.232102
GSE33901_Liver LPS treated 6hr - E2F1 KO _vs_ wildtype		Liver LPS treated 6hr - E2F1 KO _vs_ wildtype	RNA expression	Agilent Mouse Whole Genome G4122A/G4122F	0	0	Gene	E2F1	Irreversible gene knockout	Knockout/knockdown	#N/A	E2F1	Irreversible gene knockout	#N/A	#N/A	-0.278272
GSE33901_Liver saline control 20hr - E2F1 KO _vs_ wildtype		Liver saline control 20hr - E2F1 KO _vs_ wildtype	RNA expression	Agilent Mouse Whole Genome G4122A/G4122F	0	0	Gene	E2F1	Irreversible gene knockout	Knockout/knockdown	#N/A	E2F1	Irreversible gene knockout	#N/A	#N/A	0.22388
GSE35943_Liver 1d post mock corneal infection - Stat1 KO _vs_ wildtype		Liver 1d post mock corneal infection - Stat1 KO _vs_ wildtype	RNA expression	Agilent Mouse Whole Genome G4122A/G4122F	0	0	Gene	STAT1	Irreversible gene knockout	Knockout/knockdown	#N/A	STAT1	Irreversible gene knockout	#N/A	#N/A	0
GSE35943_Liver 1d post vhs-Null HSV-1 corneal infection - Stat1 KO _vs_ wildtype		Liver 1d post vhs-null HSV-1 corneal infection - Stat1 KO _vs_ wildtype	RNA expression	Agilent Mouse Whole Genome G4122A/G4122F	0	0	Gene	STAT1	Irreversible gene knockout	Knockout/knockdown	#N/A	STAT1	Irreversible gene knockout	Herpes simplex	#N/A	0
GSE35943_Liver 3d post vhs-Null HSV-1 corneal infection - Stat1 KO _vs_ wildtype		Liver 3d post vhs-null HSV-1 corneal infection - Stat1 KO _vs_ wildtype	RNA expression	Agilent Mouse Whole Genome G4122A/G4122F	0	0	Gene	STAT1	Irreversible gene knockout	Knockout/knockdown	#N/A	STAT1	Irreversible gene knockout	Herpes simplex	#N/A	-1.22841
GSE35943_Liver 3d post wildtype HSV-1 corneal infection - Stat1 KO _vs_ wildtype		Liver 3d post wildtype HSV-1 corneal infection - Stat1 KO _vs_ wildtype	RNA expression	Agilent Mouse Whole Genome G4122A/G4122F	0	0	Gene	STAT1	Irreversible gene knockout	Knockout/knockdown	#N/A	STAT1	Irreversible gene knockout	Herpes simplex	#N/A	-1.42597
GSE35943_Liver 5d post vhs-Null HSV-1 corneal infection - Stat1 KO _vs_ wildtype		Liver 5d post vhs-null HSV-1 corneal infection - Stat1 KO _vs_ wildtype	RNA expression	Agilent Mouse Whole Genome G4122A/G4122F	0	0	Gene	STAT1	Irreversible gene knockout	Knockout/knockdown	#N/A	STAT1	Irreversible gene knockout	Herpes simplex	#N/A	-1.83863
GSE35943_Liver 5d post wildtype HSV-1 corneal infection - Stat1 KO _vs_ wildtype		Liver 5d post wildtype HSV-1 corneal infection - Stat1 KO _vs_ wildtype	RNA expression	Agilent Mouse Whole Genome G4122A/G4122F	0	0	Gene	STAT1	Irreversible gene knockout	Knockout/knockdown	#N/A	STAT1	Irreversible gene knockout	Herpes simplex	#N/A	-2.67778
GSE35943_Liver 7d post vhs-Null HSV-1 corneal infection - Stat1 KO _vs_ wildtype		Liver 7d post vhs-null HSV-1 corneal infection - Stat1 KO _vs_ wildtype	RNA expression	Agilent Mouse Whole Genome G4122A/G4122F	0	0	Gene	STAT1	Irreversible gene knockout	Knockout/knockdown	#N/A	STAT1	Irreversible gene knockout	Herpes simplex	#N/A	0.277366
GSE35943_Liver 7d post wildtype HSV-1 corneal infection - Stat1 KO _vs_ wildtype		Liver 7d post wildtype HSV-1 corneal infection - Stat1 KO _vs_ wildtype	RNA expression	Agilent Mouse Whole Genome G4122A/G4122F	0	0	Gene	STAT1	Irreversible gene knockout	Knockout/knockdown	#N/A	STAT1	Irreversible gene knockout	Herpes simplex	#N/A	0
GSE35943_Liver Stat1 KO 1d post vhs-Null HSV-1 corneal infection _vs_ mock infection		Liver Stat1 KO 1d post vhs-null HSV-1 corneal infection _vs_ mock infection	RNA expression	Agilent Mouse Whole Genome G4122A/G4122F	0	0	Infection	0	0	Knockout/knockdown	#N/A	STAT1	Irreversible gene knockout	Herpes simplex	#N/A	0
GSE35943_Liver Stat1 KO 3d post vhs-Null HSV-1 corneal infection _vs_ mock infection		Liver Stat1 KO 3d post vhs-null HSV-1 corneal infection _vs_ mock infection	RNA expression	Agilent Mouse Whole Genome G4122A/G4122F	0	0	Infection	0	0	Knockout/knockdown	#N/A	STAT1	Irreversible gene knockout	Herpes simplex	#N/A	0
GSE35943_Liver Stat1 KO 3d post wildtype HSV-1 corneal infection _vs_ mock infection		Liver Stat1 KO 3d post wildtype HSV-1 corneal infection _vs_ mock infection	RNA expression	Agilent Mouse Whole Genome G4122A/G4122F	0	0	Infection	0	0	Knockout/knockdown	#N/A	STAT1	Irreversible gene knockout	Herpes simplex	#N/A	-2.37675
GSE35943_Liver Stat1 KO 5d post vhs-Null HSV-1 corneal infection _vs_ mock infection		Liver Stat1 KO 5d post vhs-null HSV-1 corneal infection _vs_ mock infection	RNA expression	Agilent Mouse Whole Genome G4122A/G4122F	0	0	Infection	0	0	Knockout/knockdown	#N/A	STAT1	Irreversible gene knockout	Herpes simplex	#N/A	-3.30103
GSE35943_Liver Stat1 KO 5d post wildtype HSV-1 corneal infection _vs_ mock infection		Liver Stat1 KO 5d post wildtype HSV-1 corneal infection _vs_ mock infection	RNA expression	Agilent Mouse Whole Genome G4122A/G4122F	0	0	Infection	0	0	Knockout/knockdown	#N/A	STAT1	Irreversible gene knockout	Herpes simplex	#N/A	-2.58503
GSE35943_Liver Stat1 KO 7d post vhs-Null HSV-1 corneal infection _vs_ mock infection		Liver Stat1 KO 7d post vhs-null HSV-1 corneal infection _vs_ mock infection	RNA expression	Agilent Mouse Whole Genome G4122A/G4122F	0	0	Infection	0	0	Knockout/knockdown	#N/A	STAT1	Irreversible gene knockout	Herpes simplex	#N/A	0
GSE35943_Liver Stat1 KO 7d post wildtype HSV-1 corneal infection _vs_ mock infection		Liver Stat1 KO 7d post wildtype HSV-1 corneal infection _vs_ mock infection	RNA expression	Agilent Mouse Whole Genome G4122A/G4122F	0	0	Infection	0	0	Knockout/knockdown	#N/A	STAT1	Irreversible gene knockout	Herpes simplex	#N/A	0
GSE35943_Liver wildtype 1d post vhs-Null HSV-1 corneal infection _vs_ mock infection		Liver wildtype 1d post vhs-null HSV-1 corneal infection _vs_ mock infection	RNA expression	Agilent Mouse Whole Genome G4122A/G4122F	0	0	Infection	0	0	0	#N/A	#N/A	#N/A	Herpes simplex	#N/A	0
GSE35943_Liver wildtype 1d post wildtype HSV-1 corneal infection _vs_ mock infection		Liver wildtype 1d post wildtype HSV-1 corneal infection _vs_ mock infection	RNA expression	Agilent Mouse Whole Genome G4122A/G4122F	0	0	Infection	0	0	0	#N/A	#N/A	#N/A	Herpes simplex	#N/A	0
GSE35943_Liver wildtype 3d post vhs-Null HSV-1 corneal infection _vs_ mock infection		Liver wildtype 3d post vhs-null HSV-1 corneal infection _vs_ mock infection	RNA expression	Agilent Mouse Whole Genome G4122A/G4122F	0	0	Infection	0	0	0	#N/A	#N/A	#N/A	Herpes simplex	#N/A	0
GSE35943_Liver wildtype 3d post wildtype HSV-1 corneal infection _vs_ mock infection		Liver wildtype 3d post wildtype HSV-1 corneal infection _vs_ mock infection	RNA expression	Agilent Mouse Whole Genome G4122A/G4122F	0	0	Infection	0	0	0	#N/A	#N/A	#N/A	Herpes simplex	#N/A	0
GSE36307_Liver of Dicer1 Null mice 15d after treatment with 120mg/kg ENU _vs_ untreated		Liver of Dicer1 null mice 15d after treatment with 120mg/kg ENU _vs_ untreated	RNA expression	Agilent Mouse Whole Genome G4122A/G4122F	no info	0	Chemical	N-ethyl-N-nitrosourea	0	Knockout/knockdown	759-73-9	DICER1	Gene knockout	#N/A	#N/A	-0.906228
GSE36307_Liver of mice 15d after treatment with 120mg/kg ENU - Dicer1 Null _vs_ wildtype		Liver of mice 15d after treatment with 120mg/kg ENU - Dicer1 null _vs_ wildtype	RNA expression	Agilent Mouse Whole Genome G4122A/G4122F	no info	0	Gene	Dicer1	Gene knockout	Knockout/knockdown	759-73-9	DICER1	Gene knockout	#N/A	#N/A	0
GSE36307_Liver of mice untreated - Dicer1 Null _vs_ wildtype		Liver of mice untreated - Dicer1 null _vs_ wildtype	RNA expression	Agilent Mouse Whole Genome G4122A/G4122F	no info	0	Gene	Dicer1	Gene knockout	Knockout/knockdown	#N/A	DICER1	Gene knockout	#N/A	#N/A	-0.548982
GSE36307_Liver of wildtype mice 15d after treatment with 120mg/kg ENU _vs_ untreated		Liver of wildtype mice 15d after treatment with 120mg/kg ENU _vs_ untreated	RNA expression	Agilent Mouse Whole Genome G4122A/G4122F	no info	0	Chemical	N-ethyl-N-nitrosourea	0	0	759-73-9	#N/A	#N/A	#N/A	#N/A	-4
GSE38083_Liver of LXR wildtype mice - western diet _vs_ normal control diet		Liver of LXR wildtype mice - western diet _vs_ normal control diet	RNA expression	Agilent Mouse Whole Genome G4122A/G4122F	1	0	Diet	High fat	0	0	#N/A	#N/A	#N/A	High fat diet	#N/A	0.621057
GSE38083_Liver of LXR-alpha LXR-beta double KO mice - western diet _vs_ normal control diet		Liver of LXR-alpha LXR-beta double KO mice - western diet _vs_ normal control diet	RNA expression	Agilent Mouse Whole Genome G4122A/G4122F	1	0	Diet	High fat	0	Knockout/knockdown	#N/A	Lxra/Lxrb	Irreversible gene knockout	High fat diet	#N/A	-1.7122
GSE38083_Liver of mice on control diet - LXR-alpha LXR-beta double KO _vs_ wildtype		Liver of mice on control diet - LXR-alpha LXR-beta double KO _vs_ wildtype	RNA expression	Agilent Mouse Whole Genome G4122A/G4122F	1	0	Gene	Lxra/Lxrb	Irreversible gene knockout	Knockout/knockdown	#N/A	NR1H2	Irreversible gene knockout	#N/A	#N/A	0
GSE38083_Liver of mice on western diet - LXR-alpha LXR-beta double KO _vs_ wildtype		Liver of mice on western diet - LXR-alpha LXR-beta double KO _vs_ wildtype	RNA expression	Agilent Mouse Whole Genome G4122A/G4122F	1	0	Gene	Lxra/Lxrb	Irreversible gene knockout	Knockout/knockdown	#N/A	NR1H2	Irreversible gene knockout	High fat diet	#N/A	-1.84164
GSE38350_Hepatoma Hepa1c1c7 cells treated 6hr with 100uM diethyl maleate _vs_ DMSO vehicle controls		Hepatoma Hepa1c1c7 cells treated 6hr with 100uM diethyl maleate _vs_ DMSO vehicle controls	RNA expression	Agilent Mouse Whole Genome G4122A/G4122F	1	1	Chemical	diethyl maleate	0	0	141-05-9	#N/A	#N/A	Neoplasm of liver	#N/A	0
GSE7867_Hepatocyte cell line MMH (Met murine hepatocyte) overexpressing Prox1 _vs_ control		Hepatocyte cell line MMH (Met murine hepatocyte) overexpressing Prox1 _vs_ control	RNA expression	Agilent Mouse Whole Genome G4122A/G4122F	0	1	Gene	Prox1	Gene overexpression	Overexpression	#N/A	MET	Gene overexpression	#N/A	Hepatocytes	-1.55909
E-MARS-8_Liver from ATGL knock-out mice _vs_ wild type		Liver from ATGL knock-out mice _vs_ wild type	RNA expression	Custom Mouse	0	0	Gene	PNPLA2	Irreversible gene knockout	Knockout/knockdown	#N/A	PNPLA2	Irreversible gene knockout	#N/A	Liver	0
E-MARS-9_Liver from HSL knock-out mouse _vs_ wild type		Liver from HSL knock-out mouse _vs_ wild type	RNA expression	Custom Mouse	0	0	Gene	LIPE	Irreversible gene knockout	Knockout/knockdown	#N/A	LIPE	Irreversible gene knockout	#N/A	#N/A	-1.12263
E-TIGR-12_Mouse liver + 40ng angiotensin II 14d chronic treatment_vs_saline		Mouse liver + 40ng angiotensin II 14d chronic treatment_vs_saline	RNA expression	Custom Mouse	0	0	Hormone	Angiotensin II	0	0	11128-99-7	0	Protein treatment	#N/A	Liver	-1.0655
E-TIGR-12_Mouse liver + 40ng angiotensin II 14d treatment_vs_saline reference		Mouse liver + 40ng angiotensin II 14d treatment_vs_saline reference	RNA expression	Custom Mouse	0	0	Hormone	Angiotensin II	0	0	11128-99-7	0	Protein treatment	#N/A	Liver	0
GSE10493_Liver from female strain 129 with high fat diet _vs_ from male strain 129 with high fat diet		Liver from female strain 129 with high fat diet _vs_ from male strain 129 with high fat diet	RNA expression	Custom Mouse	Gender	0	Gender	FvM	0	0	#N/A	#N/A	#N/A	#N/A	#N/A	0.639217
GSE10493_Liver from female strain 129 with high fat diet _vs_ with low fat diet		Liver from female strain 129 with high fat diet _vs_ with low fat diet	RNA expression	Custom Mouse	2	0	Diet	High fat	0	0	#N/A	#N/A	#N/A	#N/A	#N/A	0.404614
GSE10493_Liver from female strain 129 with low fat diet _vs_ from male strain 129 with low fat diet		Liver from female strain 129 with low fat diet _vs_ from male strain 129 with low fat diet	RNA expression	Custom Mouse	Gender	0	Gender	FvM	0	0	#N/A	#N/A	#N/A	#N/A	Liver	-0.453457
GSE10493_Liver from female strain A with high fat diet _vs_ from female strain A with low fat diet		Liver from female strain A with high fat diet _vs_ from female strain A with low fat diet	RNA expression	Custom Mouse	2	0	Diet	High fat	0	0	#N/A	#N/A	#N/A	High fat diet	#N/A	-1.02273
GSE10493_Liver from female strain A with high fat diet _vs_ from male strain A with high fat diet		Liver from female strain A with high fat diet _vs_ from male strain A with high fat diet	RNA expression	Custom Mouse	Gender	0	Gender	FvM	0	0	#N/A	#N/A	#N/A	High fat diet	Liver	1.02091
GSE10493_Liver from female strain A with low fat diet _vs_ from male strain A with low fat diet		Liver from female strain A with low fat diet _vs_ from male strain A with low fat diet	RNA expression	Custom Mouse	Gender	0	Gender	FvM	0	0	#N/A	#N/A	#N/A	#N/A	#N/A	0.628747
GSE10493_Liver from female strain B6 with high fat diet _vs_ from female strain B6 with low fat diet		Liver from female strain B6 with high fat diet _vs_ from female strain B6 with low fat diet	RNA expression	Custom Mouse	2	0	Diet	High fat	0	0	#N/A	#N/A	#N/A	#N/A	#N/A	-1.30715
GSE10493_Liver from female strain B6 with high fat diet _vs_ from male strain B6 with high fat diet		Liver from female strain B6 with high fat diet _vs_ from male strain B6 with high fat diet	RNA expression	Custom Mouse	Gender	0	Gender	FvM	0	0	#N/A	#N/A	#N/A	High fat diet	Liver	0.636576
GSE10493_Liver from female strain B6 with low fat diet _vs_ from male strain B6 with low fat diet		Liver from female strain B6 with low fat diet _vs_ from male strain B6 with low fat diet	RNA expression	Custom Mouse	Gender	0	Gender	FvM	0	0	#N/A	#N/A	#N/A	#N/A	#N/A	-2.56864
GSE10493_Liver from female strain BALB with high fat diet _vs_ from female strain BALB with low fat di		Liver from female strain BALB with high fat diet _vs_ from female strain BALB with low fat di	RNA expression	Custom Mouse	2	0	Diet	High fat	0	0	#N/A	#N/A	#N/A	High fat diet	Liver	0.760951
GSE10493_Liver from female strain BALB with low fat diet _vs_ from male strain BALB with low fat diet		Liver from female strain BALB with low fat diet _vs_ from male strain BALB with low fat diet	RNA expression	Custom Mouse	Gender	0	Gender	FvM	0	0	#N/A	#N/A	#N/A	#N/A	Liver	-1.58838
GSE10493_Liver from female strain C3H with high fat diet _vs_ from female strain C3H with low fat diet		Liver from female strain C3H with high fat diet _vs_ from female strain C3H with low fat diet	RNA expression	Custom Mouse	2	0	Diet	High fat	0	0	#N/A	#N/A	#N/A	High fat diet	Liver	1.09151
GSE10493_Liver from female strain C3H with high fat diet _vs_ from male strain C3H with high fat diet		Liver from female strain C3H with high fat diet _vs_ from male strain C3H with high fat diet	RNA expression	Custom Mouse	Gender	0	Gender	FvM	0	0	#N/A	#N/A	#N/A	High fat diet	Liver	4.08092
GSE10493_Liver from female strain C3H with low fat diet _vs_ from male strain C3H with low fat diet		Liver from female strain C3H with low fat diet _vs_ from male strain C3H with low fat diet	RNA expression	Custom Mouse	Gender	0	Gender	FvM	0	0	#N/A	#N/A	#N/A	#N/A	Liver	-0.806597
GSE10493_Liver from female strain CAST with high fat diet _vs_ from female strain CAST with low fat di		Liver from female strain CAST with high fat diet _vs_ from female strain CAST with low fat di	RNA expression	Custom Mouse	2	0	Diet	High fat	0	0	#N/A	#N/A	#N/A	High fat diet	Liver	-2.284
GSE10493_Liver from female strain CAST with high fat diet _vs_ from male strain CAST with high fat die		Liver from female strain CAST with high fat diet _vs_ from male strain CAST with high fat die	RNA expression	Custom Mouse	Gender	0	Gender	FvM	0	0	#N/A	#N/A	#N/A	#N/A	#N/A	0.639785
GSE10493_Liver from female strain CAST with low fat diet _vs_ from male strain CAST with low fat diet		Liver from female strain CAST with low fat diet _vs_ from male strain CAST with low fat diet	RNA expression	Custom Mouse	Gender	0	Gender	FvM	0	0	#N/A	#N/A	#N/A	#N/A	Liver	2.67778
GSE10493_Liver from female strain DBA with high fat diet _vs_ from female strain DBA with low fat diet		Liver from female strain DBA with high fat diet _vs_ from female strain DBA with low fat diet	RNA expression	Custom Mouse	2	0	Diet	High fat	0	0	#N/A	#N/A	#N/A	High fat diet	#N/A	1.84466
GSE10493_Liver from female strain DBA with high fat diet _vs_ from male strain DBA with high fat diet		Liver from female strain DBA with high fat diet _vs_ from male strain DBA with high fat diet	RNA expression	Custom Mouse	Gender	0	Gender	FvM	0	0	#N/A	#N/A	#N/A	High fat diet	Liver	1.48413
GSE10493_Liver from female strain DBA with low fat diet _vs_ from male strain DBA with low fat diet		Liver from female strain DBA with low fat diet _vs_ from male strain DBA with low fat diet	RNA expression	Custom Mouse	Gender	0	Gender	FvM	0	0	#N/A	#N/A	#N/A	#N/A	Liver	0.827689
GSE10493_Liver from female strain I with high fat diet _vs_ from female strain I with low fat diet		Liver from female strain I with high fat diet _vs_ from female strain I with low fat diet	RNA expression	Custom Mouse	2	0	Diet	High fat	0	0	#N/A	#N/A	#N/A	#N/A	#N/A	0
GSE10493_Liver from female strain I with high fat diet _vs_ from male strain I with high fat diet		Liver from female strain I with high fat diet _vs_ from male strain I with high fat diet	RNA expression	Custom Mouse	Gender	0	Gender	FvM	0	0	#N/A	#N/A	#N/A	#N/A	#N/A	-1.24109
GSE10493_Liver from female strain I with low fat diet _vs_ from male strain I with low fat diet		Liver from female strain I with low fat diet _vs_ from male strain I with low fat diet	RNA expression	Custom Mouse	Gender	0	Gender	FvM	0	0	#N/A	#N/A	#N/A	#N/A	#N/A	-0.754487
GSE10493_Liver from female strain MRL with high fat diet _vs_ from female strain MRL with low fat diet		Liver from female strain MRL with high fat diet _vs_ from female strain MRL with low fat diet	RNA expression	Custom Mouse	2	0	Diet	High fat	0	0	#N/A	#N/A	#N/A	High fat diet	#N/A	-1.07883
GSE10493_Liver from female strain MRL with high fat diet _vs_ from male strain MRL with high fat diet		Liver from female strain MRL with high fat diet _vs_ from male strain MRL with high fat diet	RNA expression	Custom Mouse	Gender	0	Gender	FvM	0	0	#N/A	#N/A	#N/A	High fat diet	Liver	-1.14569
GSE10493_Liver from female strain MRL with low fat diet _vs_ from male strain MRL with low fat diet		Liver from female strain MRL with low fat diet _vs_ from male strain MRL with low fat diet	RNA expression	Custom Mouse	Gender	0	Gender	FvM	0	0	#N/A	#N/A	#N/A	#N/A	Liver	0
GSE10493_Liver from female strain NZB with high fat diet _vs_ from female strain NZB with low fat diet		Liver from female strain NZB with high fat diet _vs_ from female strain NZB with low fat diet	RNA expression	Custom Mouse	2	0	Diet	High fat	0	0	#N/A	#N/A	#N/A	High fat diet	Liver	-6.95861
GSE10493_Liver from female strain NZB with high fat diet _vs_ from male strain NZB with high fat diet		Liver from female strain NZB with high fat diet _vs_ from male strain NZB with high fat diet	RNA expression	Custom Mouse	Gender	0	Gender	FvM	0	0	#N/A	#N/A	#N/A	#N/A	#N/A	-0.462181
GSE10493_Liver from female strain NZB with low fat diet _vs_ from male strain NZB with low fat diet		Liver from female strain NZB with low fat diet _vs_ from male strain NZB with low fat diet	RNA expression	Custom Mouse	Gender	0	Gender	FvM	0	0	#N/A	#N/A	#N/A	#N/A	Liver	-1.29757
GSE10493_Liver from female strain PERA with high fat diet _vs_ from female strain PERA with low fat di		Liver from female strain PERA with high fat diet _vs_ from female strain PERA with low fat di	RNA expression	Custom Mouse	2	0	Diet	High fat	0	0	#N/A	#N/A	#N/A	High fat diet	#N/A	1.41794
GSE10493_Liver from female strain PERA with high fat diet _vs_ from male strain PERA with high fat die		Liver from female strain PERA with high fat diet _vs_ from male strain PERA with high fat die	RNA expression	Custom Mouse	Gender	0	Gender	FvM	0	0	#N/A	#N/A	#N/A	High fat diet	Liver	1.13194
GSE10493_Liver from female strain PERA with low fat diet _vs_ from male strain PERA with low fat diet		Liver from female strain PERA with low fat diet _vs_ from male strain PERA with low fat diet	RNA expression	Custom Mouse	Gender	0	Gender	FvM	0	0	#N/A	#N/A	#N/A	#N/A	#N/A	0.358923
GSE10493_Liver from female strain SM with high fat diet _vs_ from female strain SM with low fat diet		Liver from female strain SM with high fat diet _vs_ from female strain SM with low fat diet	RNA expression	Custom Mouse	2	0	Diet	High fat	0	0	#N/A	#N/A	#N/A	#N/A	#N/A	0.295335
GSE10493_Liver from female strain SM with high fat diet _vs_ from male strain SM with high fat diet		Liver from female strain SM with high fat diet _vs_ from male strain SM with high fat diet	RNA expression	Custom Mouse	Gender	0	Gender	FvM	0	0	#N/A	#N/A	#N/A	High fat diet	Liver	0.881074
GSE10493_Liver from female strain SM with low fat diet _vs_ from male strain SM with low fat diet		Liver from female strain SM with low fat diet _vs_ from male strain SM with low fat diet	RNA expression	Custom Mouse	Gender	0	Gender	FvM	0	0	#N/A	#N/A	#N/A	#N/A	#N/A	0
GSE10493_Liver from female strain with high fat diet _vs_ low fat diet		Liver from female strain with high fat diet _vs_ low fat diet	RNA expression	Custom Mouse	2	0	Diet	High fat	0	0	#N/A	#N/A	#N/A	High fat diet	Liver	-1.95078
GSE10493_Liver from male strain 129 with high fat diet _vs_ from male strain 129 with low fat diet		Liver from male strain 129 with high fat diet _vs_ from male strain 129 with low fat diet	RNA expression	Custom Mouse	1	0	Diet	High fat	0	0	#N/A	#N/A	#N/A	High fat diet	Liver	0
GSE10493_Liver from male strain A with high fat diet _vs_ from male strain A with low fat diet		Liver from male strain A with high fat diet _vs_ from male strain A with low fat diet	RNA expression	Custom Mouse	1	0	Diet	High fat	0	0	#N/A	#N/A	#N/A	High fat diet	Liver	0.609241
GSE10493_Liver from male strain B6 with high fat diet _vs_ from male strain B6 with low fat diet		Liver from male strain B6 with high fat diet _vs_ from male strain B6 with low fat diet	RNA expression	Custom Mouse	1	0	Diet	High fat	0	0	#N/A	#N/A	#N/A	High fat diet	Liver	-4.09151
GSE10493_Liver from male strain BALB with high fat diet _vs_ from male strain BALB with low fat diet		Liver from male strain BALB with high fat diet _vs_ from male strain BALB with low fat diet	RNA expression	Custom Mouse	1	0	Diet	High fat	0	0	#N/A	#N/A	#N/A	High fat diet	Liver	-0.323215
GSE10493_Liver from male strain C3H with high fat diet _vs_ from male strain C3H with low fat diet		Liver from male strain C3H with high fat diet _vs_ from male strain C3H with low fat diet	RNA expression	Custom Mouse	1	0	Diet	High fat	0	0	#N/A	#N/A	#N/A	High fat diet	#N/A	-10.0655
GSE10493_Liver from male strain CAST with high fat diet _vs_ from male strain CAST with low fat diet		Liver from male strain CAST with high fat diet _vs_ from male strain CAST with low fat diet	RNA expression	Custom Mouse	1	0	Diet	High fat	0	0	#N/A	#N/A	#N/A	#N/A	#N/A	0.920096
GSE10493_Liver from male strain DBA with high fat diet _vs_ from male strain DBA with low fat diet		Liver from male strain DBA with high fat diet _vs_ from male strain DBA with low fat diet	RNA expression	Custom Mouse	1	0	Diet	High fat	0	0	#N/A	#N/A	#N/A	#N/A	#N/A	-2.60206
GSE10493_Liver from male strain I with high fat diet _vs_ from male strain I with low fat diet		Liver from male strain I with high fat diet _vs_ from male strain I with low fat diet	RNA expression	Custom Mouse	1	0	Diet	High fat	0	0	#N/A	#N/A	#N/A	#N/A	#N/A	1.29499
GSE10493_Liver from male strain MRL with high fat diet _vs_ from male strain MRL with low fat diet		Liver from male strain MRL with high fat diet _vs_ from male strain MRL with low fat diet	RNA expression	Custom Mouse	1	0	Diet	High fat	0	0	#N/A	#N/A	#N/A	#N/A	#N/A	-0.413863
GSE10493_Liver from male strain NZB with high fat diet _vs_ from male strain NZB with low fat diet		Liver from male strain NZB with high fat diet _vs_ from male strain NZB with low fat diet	RNA expression	Custom Mouse	1	0	Diet	High fat	0	0	#N/A	#N/A	#N/A	High fat diet	Liver	-5
GSE10493_Liver from male strain PERA with high fat diet _vs_ from male strain PERA with low fat diet		Liver from male strain PERA with high fat diet _vs_ from male strain PERA with low fat diet	RNA expression	Custom Mouse	1	0	Diet	High fat	0	0	#N/A	#N/A	#N/A	High fat diet	Liver	-1.84466
GSE10493_Liver from male strain SM with high fat diet _vs_ from male strain SM with low fat diet		Liver from male strain SM with high fat diet _vs_ from male strain SM with low fat diet	RNA expression	Custom Mouse	1	0	Diet	High fat	0	0	#N/A	#N/A	#N/A	High fat diet	Liver	1.38934
GSE10493_Liver from male strain with high fat diet _vs_ low fat diet		Liver from male strain with high fat diet _vs_ low fat diet	RNA expression	Custom Mouse	1	0	Diet	High fat	0	0	#N/A	#N/A	#N/A	High fat diet	#N/A	-1.37366
GSE10785_Liver from 10wk old B6 mice - obese _vs_ lean		Liver from 10wk old B6 mice - obese _vs_ lean	RNA expression	Custom Mouse	0	0	Disease	Obesity	0	0	#N/A	#N/A	#N/A	Obesity	Liver	4.58503
GSE10785_Liver from 10wk old BTBR mice - obese _vs_ lean		Liver from 10wk old BTBR mice - obese _vs_ lean	RNA expression	Custom Mouse	0	0	Disease	Obesity	0	0	#N/A	#N/A	#N/A	Obesity	#N/A	6
GSE10785_Liver from 4wk old B6 mice - obese _vs_ lean		Liver from 4wk old B6 mice - obese _vs_ lean	RNA expression	Custom Mouse	0	0	Disease	Obesity	0	0	#N/A	#N/A	#N/A	Obesity	Liver	0.871601
GSE10785_Liver from 4wk old BTBR mice - obese _vs_ lean		Liver from 4wk old BTBR mice - obese _vs_ lean	RNA expression	Custom Mouse	0	0	Disease	Obesity	0	0	#N/A	#N/A	#N/A	Obesity	#N/A	1.8729
GSE10785_Liver from lean B6 mice - 10wk old _vs_ 4wk		Liver from lean B6 mice - 10wk old _vs_ 4wk	RNA expression	Custom Mouse	0	0	Lifestage	Development	0	0	#N/A	#N/A	#N/A	Aging	Liver	-0.374071
GSE10785_Liver from lean BTBR mice - 10wk old _vs_ 4wk		Liver from lean BTBR mice - 10wk old _vs_ 4wk	RNA expression	Custom Mouse	0	0	Lifestage	Development	0	0	#N/A	#N/A	#N/A	Aging	Liver	-0.50045
GSE10785_Liver from obese B6 mice - 10wk old _vs_ 4wk		Liver from obese B6 mice - 10wk old _vs_ 4wk	RNA expression	Custom Mouse	0	0	Lifestage	Development	0	0	#N/A	#N/A	#N/A	Obesity	#N/A	3.39794
GSE10785_Liver from obese BTBR mice - 10wk old _vs_ 4wk		Liver from obese BTBR mice - 10wk old _vs_ 4wk	RNA expression	Custom Mouse	0	0	Lifestage	Development	0	0	#N/A	#N/A	#N/A	Obesity	Liver	9.40894
GSE11338_Liver from C57BLxC3H F2 hybrid mice on high fat + cholesterol diet 12wk - males _vs_ females		Liver from C57BLxC3H F2 hybrid mice on high fat + cholesterol diet 12wk - males _vs_ females	RNA expression	Custom Mouse	Gender	0	Gender	MvF	0	0	#N/A	#N/A	#N/A	High fat diet	Liver	0
GSE11346_Liver from C57BL/6 mice + 20mg /m3 Diesel Exhaust Particles 90min for 4d _vs_ filtered air control		Liver from C57BL/6 mice + 20mg /m3 Diesel Exhaust Particles 90min for 4d _vs_ filtered air control	RNA expression	Custom Mouse	0	0	Chemical	Vehicle Emissions	0	0	#N/A	#N/A	#N/A	#N/A	#N/A	0.410497
GSE11346_Liver from C57BL/6 mice + 20mg/m3 Carbon Black 90min for 4d _vs_ filtered air control		Liver from C57BL/6 mice + 20mg/m3 Carbon Black 90min for 4d _vs_ filtered air control	RNA expression	Custom Mouse	0	0	Chemical	Carbon Black	0	0	#N/A	#N/A	#N/A	#N/A	Liver	0
GSE11845_Liver from high caloric diet _vs_ standard diet		Liver from high caloric diet _vs_ standard diet	RNA expression	Custom Mouse	0	0	Diet	High fat	0	0	#N/A	#N/A	#N/A	High fat diet	Liver	-0.217384
GSE11845_Liver from high caloric diet + 0.01% resveratrol _vs_ no resveratrol		Liver from high caloric diet + 0.01% resveratrol _vs_ no resveratrol	RNA expression	Custom Mouse	0	0	Chemical	Resveratrol	22	0	#N/A	#N/A	#N/A	#N/A	#N/A	0
GSE11845_Liver from high caloric diet + 0.04% resveratrol _vs_ no resveratrol		Liver from high caloric diet + 0.04% resveratrol _vs_ no resveratrol	RNA expression	Custom Mouse	0	0	Chemical	Resveratrol	22	0	#N/A	#N/A	#N/A	#N/A	#N/A	0.460548
GSE11845_Liver from standard diet + 0.01% resveratrol _vs_ standard diet		Liver from standard diet + 0.01% resveratrol _vs_ standard diet	RNA expression	Custom Mouse	0	0	Chemical	Resveratrol	0	0	#N/A	#N/A	#N/A	#N/A	#N/A	-0.96457
GSE11845_Liver from standard diet + 0.04% resveratrol _vs_ standard diet		Liver from standard diet + 0.04% resveratrol _vs_ standard diet	RNA expression	Custom Mouse	0	0	Chemical	Resveratrol	0	0	501-36-0	#N/A	#N/A	#N/A	#N/A	0.563519
GSE11845_Liver from standard diet every-other-day _vs_ standard diet fed everyday		Liver from standard diet every-other-day _vs_ standard diet fed everyday	RNA expression	Custom Mouse	0	0	Diet	Fasting	0	0	#N/A	#N/A	#N/A	Starvation	#N/A	-0.713319
GSE11845_Liver from standard diet fed every-other-day + 0.01% resveratrol _vs_ no resveratrol		Liver from standard diet fed every-other-day + 0.01% resveratrol _vs_ no resveratrol	RNA expression	Custom Mouse	0	0	Chemical	Resveratrol	0	0	#N/A	#N/A	#N/A	#N/A	#N/A	1.12321
GSE11845_Liver from standard diet fed every-other-day + 0.04% resveratrol _vs_ no resveratrol		Liver from standard diet fed every-other-day + 0.04% resveratrol _vs_ no resveratrol	RNA expression	Custom Mouse	0	0	Chemical	Resveratrol	0	0	#N/A	#N/A	#N/A	#N/A	#N/A	0.814741
GSE12723_Livers of 13-month-old mice transfected with the HBx gene of Hepatitis B virus _vs_ untreated		Livers of 13-month-old mice transfected with the HBx gene of Hepatitis B virus _vs_ untreated	RNA expression	Custom Mouse	0	0	Infection	0	0	0	#N/A	#N/A	#N/A	#N/A	Liver	0.419988
GSE12723_Livers of 3-month-old transfected with the HBx gene of Hepatitis B virus _vs_ untreated		Livers of 3-month-old transfected with the HBx gene of Hepatitis B virus _vs_ untreated	RNA expression	Custom Mouse	0	0	Infection	0	0	0	#N/A	#N/A	#N/A	#N/A	Liver	-0.637141
GSE12723_Livers of 9-month-old transfected with the HBx gene of Hepatitis B virus _vs_ untreated		Livers of 9-month-old transfected with the HBx gene of Hepatitis B virus _vs_ untreated	RNA expression	Custom Mouse	0	0	Infection	0	0	0	#N/A	#N/A	#N/A	#N/A	Liver	0.701802
GSE13208_Liver from 21d old mice - SIRT6 KO _vs_ wildtype		Liver from 21d old mice - SIRT6 KO _vs_ wildtype	RNA expression	Custom Mouse	0	0	Gene	SIRT6	Gene knockout	Knockout/knockdown	#N/A	SIRT6	Gene knockout	#N/A	Liver	-0.885056
GSE13208_Liver from 29d old mice - SIRT6 KO _vs_ wildtype		Liver from 29d old mice - SIRT6 KO _vs_ wildtype	RNA expression	Custom Mouse	0	0	Gene	SIRT6	Gene knockout	Knockout/knockdown	#N/A	SIRT6	Gene knockout	#N/A	Liver	0.527975
GSE13264_Livers of gonadectomized female mice with XY- genotype _vs_ XX		Livers of gonadectomized female mice with XY- genotype _vs_ XX	RNA expression	Custom Mouse	2	0	Gene	Sry	Gene knockout	0	#N/A	Sry	Gene knockout	Absent ovary, acquired	Liver	0
GSE13264_Livers of gonadectomized male mice with XX SRY genotype _vs_ XY- SRY		Livers of gonadectomized male mice with XX SRY genotype _vs_ XY- SRY	RNA expression	Custom Mouse	1	0	Gene	Sry	Gene overexpression	0	#N/A	Sry	Gene overexpression	Acquired absent testis	#N/A	1.14026
GSE13264_Livers of mice gonadectomized at 8wk from XX SRY males _vs_ XY- females		Livers of mice gonadectomized at 8wk from XX SRY males _vs_ XY- females	RNA expression	Custom Mouse	Gender	0	Gene	Sry	Gene Insertion	0	#N/A	0	Gene Insertion	Absent ovary, acquired	#N/A	-0.315783
GSE13264_Livers of mice gonadectomized at 8wk from XY- SRY males _vs_ XY- females		Livers of mice gonadectomized at 8wk from XY- SRY males _vs_ XY- females	RNA expression	Custom Mouse	Gender	0	Gender	MvF	0	Unknown	#N/A	Sry	Gene Insertion	Absent ovary, acquired	#N/A	-0.271159
GSE13265_Liver from castrated male dihydrotestosterone treated _vs_ normal untreated		Liver from castrated male dihydrotestosterone treated _vs_ normal untreated	RNA expression	Custom Mouse	1	0	Hormone	Dihydrotestosterone	0	0	521-18-6	#N/A	#N/A	Acquired absent testis	Liver	-1.84466
GSE13265_Liver from castrated male dihydrotestosterone treated _vs_ placebo		Liver from castrated male dihydrotestosterone treated _vs_ placebo	RNA expression	Custom Mouse	1	0	Hormone	Dihydrotestosterone	0	0	521-18-6	#N/A	#N/A	Acquired absent testis	Liver	0.254067
GSE13265_Liver from castrated male treated with dihydrotestosterone _vs_ estrogen		Liver from castrated male treated with dihydrotestosterone _vs_ estrogen	RNA expression	Custom Mouse	1	0	Hormone	Dihydrotestosterone	0	0	521-18-6	#N/A	#N/A	Acquired absent testis	Liver	0.925549
GSE13265_Liver from dihydrotestosterone treated castrated male _vs_ ovarectomized female		Liver from dihydrotestosterone treated castrated male _vs_ ovarectomized female	RNA expression	Custom Mouse	0	0	Hormone	Dihydrotestosterone	0	0	521-18-6	#N/A	#N/A	Acquired absent testis	Liver	0
GSE13265_Liver from estrogen treated ovarectomized female _vs_ castrated male	22	Liver from estrogen treated ovarectomized female _vs_ castrated male	RNA expression	Custom Mouse	0	0	Hormone	Estrogen	0	0	50-28-2	#N/A	#N/A	Acquired absent testis	#N/A	0.909389
GSE13265_Liver from ovarectomized female estrogen treated _vs_ normal untreated		Liver from ovarectomized female estrogen treated _vs_ normal untreated	RNA expression	Custom Mouse	2	0	Hormone	Estrogen	0	0	50-28-2	0	#N/A	Absent ovary, acquired	#N/A	-4.39794
GSE13265_Liver from ovarectomized female estrogen treated _vs_ placebo		Liver from ovarectomized female estrogen treated _vs_ placebo	RNA expression	Custom Mouse	2	0	Hormone	Estrogen	0	0	50-28-2	0	#N/A	Absent ovary, acquired	Liver	-1.95861
GSE13265_Liver from ovarectomized female treated with estrogen _vs_ dihydrotest		Liver from ovarectomized female treated with estrogen _vs_ dihydrotest	RNA expression	Custom Mouse	2	0	Hormone	Estrogen	0	0	0	0	#N/A	Absent ovary, acquired	Liver	-0.790485
GSE1348_HBC-3 fetal murine hepatoblast cells differentiated on matrigel for 1d _vs_ undifferentiated		HBC-3 fetal murine hepatoblast cells differentiated on matrigel for 1d _vs_ undifferentiated	RNA expression	Custom Mouse	0	1	Cell comparison	0	0	0	#N/A	#N/A	#N/A	#N/A	Hepatocytes	0.394156
GSE1348_HBC-3 fetal murine hepatoblast cells differentiated on matrigel for 2d _vs_ undifferentiated		HBC-3 fetal murine hepatoblast cells differentiated on matrigel for 2d _vs_ undifferentiated	RNA expression	Custom Mouse	0	1	Cell comparison	0	0	0	#N/A	#N/A	#N/A	#N/A	Hepatocytes	0.881735
GSE1348_HBC-3 fetal murine hepatoblast cells differentiated on matrigel for 3d _vs_ undifferentiated		HBC-3 fetal murine hepatoblast cells differentiated on matrigel for 3d _vs_ undifferentiated	RNA expression	Custom Mouse	0	1	Cell comparison	0	0	0	#N/A	#N/A	#N/A	#N/A	Hepatocytes	0.939302
GSE1348_HBC-3 fetal murine hepatoblast cells differentiated on matrigel for 4d _vs_ undifferentiated		HBC-3 fetal murine hepatoblast cells differentiated on matrigel for 4d _vs_ undifferentiated	RNA expression	Custom Mouse	0	1	Cell comparison	0	0	0	#N/A	#N/A	#N/A	#N/A	Hepatocytes	1.60906
GSE1348_HBC-3 fetal murine hepatoblast cells differentiated on matrigel for 5d _vs_ undifferentiated		HBC-3 fetal murine hepatoblast cells differentiated on matrigel for 5d _vs_ undifferentiated	RNA expression	Custom Mouse	0	1	Cell comparison	0	0	0	#N/A	#N/A	#N/A	#N/A	Hepatocytes	1.34582
GSE1348_HBC-3 fetal murine hepatoblast cells differentiated on matrigel for 6d _vs_ undifferentiated		HBC-3 fetal murine hepatoblast cells differentiated on matrigel for 6d _vs_ undifferentiated	RNA expression	Custom Mouse	0	1	Cell comparison	0	0	0	#N/A	#N/A	#N/A	#N/A	Hepatocytes	0.976336
GSE1348_HBC-3 fetal murine hepatoblast cells differentiated on matrigel for 7d _vs_ undifferentiated		HBC-3 fetal murine hepatoblast cells differentiated on matrigel for 7d _vs_ undifferentiated	RNA expression	Custom Mouse	0	1	Cell comparison	0	0	0	#N/A	#N/A	#N/A	#N/A	Hepatocytes	1.55284
GSE13599_Hepatocellular carcinoma from MDR2 KO _vs_ wildtype liver		Hepatocellular carcinoma from MDR2 KO _vs_ wildtype liver	RNA expression	Custom Mouse	0	0	Gene	Mdr2	Gene knockout	Knockout/knockdown	#N/A	Abcb4	Gene knockout	Liver cell carcinoma (clinical)	Liver	1.65365
GSE13599_Hepatocellular carcinoma from MDR2 KO overexpressing IkB-superrepressor _vs_ MDR2 KO only		Hepatocellular carcinoma from MDR2 KO overexpressing IkB-superrepressor _vs_ MDR2 KO only	RNA expression	Custom Mouse	0	0	Gene	Ikbkb	Constitutive gene expression	Overexpression	#N/A	Ikbkb	Constitutive gene expression	Liver cell carcinoma (clinical)	Liver	-0.269864
GSE13599_Hepatocellular carcinoma from MDR2 KO overexpressing IkB-superrepressor _vs_ wildtype liver		Hepatocellular carcinoma from MDR2 KO overexpressing IkB-superrepressor _vs_ wildtype liver	RNA expression	Custom Mouse	0	0	Gene	Ikbkb/Mdr2	Constitutive gene expression	Overexpression	#N/A	Ikbkb	Constitutive gene expression	Liver cell carcinoma (clinical)	Liver	1.31247
GSE14073_Mouse Hepa 1-6 cells + siRNA anti-Hs APOB 12hr _vs_ 6hr		Mouse Hepa 1-6 cells + siRNA anti-Hs APOB 12hr _vs_ 6hr	RNA expression	Custom Mouse	0	1	Gene	APOB	small interfering RNA	Knockout/knockdown	#N/A	APOB	small interfering RNA	Neoplasm of liver	Liver	-0.700711
GSE14073_Mouse Hepa 1-6 cells + siRNA anti-Hs APOB 24hr _vs_ 6hr		Mouse Hepa 1-6 cells + siRNA anti-Hs APOB 24hr _vs_ 6hr	RNA expression	Custom Mouse	0	1	Gene	APOB	small interfering RNA	Knockout/knockdown	#N/A	APOB	small interfering RNA	Neoplasm of liver	Liver	0
GSE14073_Mouse Hepa 1-6 cells + siRNA anti-Hs APOB 48hr _vs_ 6hr		Mouse Hepa 1-6 cells + siRNA anti-Hs APOB 48hr _vs_ 6hr	RNA expression	Custom Mouse	0	1	Gene	APOB	small interfering RNA	Knockout/knockdown	#N/A	APOB	small interfering RNA	Neoplasm of liver	Liver	0.470057
GSE14073_Mouse liver 3d + siRNA anti-Hs APOB clone 3 _vs_ anti-Hs APOB clone 1		Mouse liver 3d + siRNA anti-Hs APOB clone 3 _vs_ anti-Hs APOB clone 1	RNA expression	Custom Mouse	0	0	Gene	APOB	small interfering RNA	Knockout/knockdown	#N/A	APOB	small interfering RNA	#N/A	#N/A	0
GSE14073_Mouse liver 3d + siRNA anti-Hs APOB clone 4 _vs_ anti-Hs APOB clone 1		Mouse liver 3d + siRNA anti-Hs APOB clone 4 _vs_ anti-Hs APOB clone 1	RNA expression	Custom Mouse	0	0	Gene	APOB	small interfering RNA	Knockout/knockdown	#N/A	APOB	small interfering RNA	#N/A	Liver	-2.55284
GSE14073_Mouse liver 3d + siRNA anti-Hs APOB clone 4 _vs_ anti-Hs APOB clone 3		Mouse liver 3d + siRNA anti-Hs APOB clone 4 _vs_ anti-Hs APOB clone 3	RNA expression	Custom Mouse	0	0	Gene	APOB	small interfering RNA	Knockout/knockdown	#N/A	APOB	small interfering RNA	#N/A	Liver	-0.860751
GSE14454_Livers of 17wk old mice - ESP8 KO _vs_ pool of WT		Livers of 17wk old mice - ESP8 KO _vs_ pool of WT	RNA expression	Custom Mouse	0	0	Gene	EPS8	Irreversible gene knockout	Knockout/knockdown	#N/A	EPS8	Irreversible gene knockout	#N/A	#N/A	0.564474
GSE14967_Hepatocytes from mice infected for 24hr with plasmodium yoelii _vs_ mock-infected		Hepatocytes from mice infected for 24hr with plasmodium yoelii _vs_ mock-infected	RNA expression	Custom Mouse	0	1	Infection	0	0	0	#N/A	#N/A	#N/A	Malaria	Hepatocytes	0.42899
GSE14967_Hepatocytes from mice infected for 40hr with plasmodium yoelii _vs_ mock-infected		Hepatocytes from mice infected for 40hr with plasmodium yoelii _vs_ mock-infected	RNA expression	Custom Mouse	0	1	Infection	0	0	0	#N/A	#N/A	#N/A	Malaria	Hepatocytes	-1.17783
GSE15476_Hepatocytes with Cre induced KO of IKKbeta _vs_ uninduced Flp allele		Hepatocytes with Cre induced KO of IKKbeta _vs_ uninduced Flp allele	RNA expression	Custom Mouse	0	1	Gene	Ikbkb	Gene knockout	Knockout/knockdown	#N/A	IKBKB	Gene knockout	#N/A	#N/A	-0.708853
GSE15476_Liver with Cre induced KO of IKKbeta _vs_ uninduced Flp allele		Liver with Cre induced KO of IKKbeta _vs_ uninduced Flp allele	RNA expression	Custom Mouse	0	0	Gene	Ikbkb	Gene knockout	Knockout/knockdown	#N/A	IKBKB	Gene knockout	#N/A	#N/A	-1.26122
GSE15907_Dendritic cells from liver of C57BL/6J mice - CD103+ CD11b-lo _vs_ CD103- CD11b-hi		Dendritic cells from liver of C57BL/6J mice - CD103+ CD11b-lo _vs_ CD103- CD11b-hi	RNA expression	Custom Mouse	0	1	Cell comparison	0	0	0	#N/A	0	Cell marker	#N/A	Dendritic Cells	0
GSE15907_Lymphocytes from E17 liver of C57BL/6J mice - immature B cells _vs_ common lymphoid progenitors		Lymphocytes from E17 liver of C57BL/6J mice - immature B cells _vs_ common lymphoid progenitors	RNA expression	Custom Mouse	0	1	Cell comparison	0	0	0	#N/A	#N/A	#N/A	#N/A	Precursor Cells, B-Lymphoid	-2.08619
GSE15907_Lymphocytes from E17 liver of C57BL/6J mice - pre-B cells _vs_ common lymphoid progenitors		Lymphocytes from E17 liver of C57BL/6J mice - pre-B cells _vs_ common lymphoid progenitors	RNA expression	Custom Mouse	0	1	Cell comparison	0	0	0	#N/A	#N/A	#N/A	#N/A	Precursor Cells, B-Lymphoid	-4.02687
GSE15907_Lymphocytes from E17 liver of C57BL/6J mice - pre-pro-B cells _vs_ common lymphoid progenitors		Lymphocytes from E17 liver of C57BL/6J mice - pre-pro-B cells _vs_ common lymphoid progenitors	RNA expression	Custom Mouse	0	1	Cell comparison	0	0	0	#N/A	#N/A	#N/A	#N/A	#N/A	-1.16813
GSE15907_Lymphocytes from E17 liver of C57BL/6J mice - pro-B cells _vs_ common lymphoid progenitors		Lymphocytes from E17 liver of C57BL/6J mice - pro-B cells _vs_ common lymphoid progenitors	RNA expression	Custom Mouse	0	1	Cell comparison	0	0	0	#N/A	#N/A	#N/A	#N/A	Precursor Cells, B-Lymphoid	-2.48149
GSE15907_NKT cells from C57BL/6J mice - mature CD4- liver _vs_ stage 3 CD44+ NK1.1+ thymic		NKT cells from C57BL/6J mice - mature CD4- liver _vs_ stage 3 CD44+ NK1.1+ thymic	RNA expression	Custom Mouse	0	1	Cell comparison	0	0	0	#N/A	0	Cell marker	#N/A	Thymus Gland	-0.638083
GSE15907_NKT cells from C57BL/6J mice - mature CD4+ liver _vs_ stage 3 CD44+ NK1.1+ thymic		NKT cells from C57BL/6J mice - mature CD4+ liver _vs_ stage 3 CD44+ NK1.1+ thymic	RNA expression	Custom Mouse	0	1	Cell comparison	0	0	0	#N/A	0	Cell marker	#N/A	Thymus Gland	1.10018
GSE15907_NKT cells from liver of C57BL/6J mice - CD4+ _vs_ CD4-		NKT cells from liver of C57BL/6J mice - CD4+ _vs_ CD4-	RNA expression	Custom Mouse	0	1	Cell comparison	0	0	0	#N/A	0	Cell marker	#N/A	Killer Cells, Natural	1.11126
GSE16047_Liver from mice 1hr post adeno-associated virus vector treatment _vs_ mock treatment		Liver from mice 1hr post adeno-associated virus vector treatment _vs_ mock treatment	RNA expression	Custom Mouse	0	0	Infection	0	0	0	#N/A	#N/A	#N/A	Disease due to Adenovirus	#N/A	0
GSE16047_Liver from mice 1hr post adenovirus vector treatment _vs_ mock treatment		Liver from mice 1hr post adenovirus vector treatment _vs_ mock treatment	RNA expression	Custom Mouse	0	0	Infection	0	0	0	#N/A	#N/A	#N/A	Disease due to Adenovirus	Liver	0
GSE16047_Liver from mice 1hr post helper-dependent adenovirus vector treatment _vs_ mock treatment		Liver from mice 1hr post helper-dependent adenovirus vector treatment _vs_ mock treatment	RNA expression	Custom Mouse	0	0	Infection	0	0	0	#N/A	#N/A	#N/A	Disease due to Adenovirus	Liver	-1.12726
GSE16047_Liver from mice 4wk post adeno-associated virus vector treatment _vs_ mock treatment		Liver from mice 4wk post adeno-associated virus vector treatment _vs_ mock treatment	RNA expression	Custom Mouse	0	0	Infection	0	0	0	#N/A	#N/A	#N/A	Disease due to Adenovirus	#N/A	-1.01457
GSE16047_Liver from mice 4wk post adenovirus vector treatment _vs_ mock treatment		Liver from mice 4wk post adenovirus vector treatment _vs_ mock treatment	RNA expression	Custom Mouse	0	0	Infection	0	0	0	#N/A	#N/A	#N/A	Disease due to Adenovirus	Liver	0
GSE16047_Liver from mice 4wk post helper-dependent adenovirus vector treatment _vs_ mock treatment		Liver from mice 4wk post helper-dependent adenovirus vector treatment _vs_ mock treatment	RNA expression	Custom Mouse	0	0	Infection	0	0	0	#N/A	#N/A	#N/A	Disease due to Adenovirus	Liver	-2.55284
GSE16047_Liver from mice 6hr post adeno-associated virus vector treatment _vs_ mock treatment		Liver from mice 6hr post adeno-associated virus vector treatment _vs_ mock treatment	RNA expression	Custom Mouse	0	0	Infection	0	0	0	#N/A	#N/A	#N/A	Disease due to Adenovirus	#N/A	0.307594
GSE16047_Liver from mice 6hr post helper-dependent adenovirus vector treatment _vs_ mock treatment		Liver from mice 6hr post helper-dependent adenovirus vector treatment _vs_ mock treatment	RNA expression	Custom Mouse	0	0	Infection	0	0	0	#N/A	#N/A	#N/A	Disease due to Adenovirus	Liver	0
GSE16047_Liver from mice 72hr post adeno-associated virus vector treatment _vs_ mock treatment		Liver from mice 72hr post adeno-associated virus vector treatment _vs_ mock treatment	RNA expression	Custom Mouse	0	0	Infection	0	0	0	#N/A	#N/A	#N/A	Disease due to Adenovirus	#N/A	-0.838932
GSE16047_Liver from mice 72hr post adenovirus vector treatment _vs_ mock treatment		Liver from mice 72hr post adenovirus vector treatment _vs_ mock treatment	RNA expression	Custom Mouse	0	0	Infection	0	0	0	#N/A	#N/A	#N/A	Disease due to Adenovirus	#N/A	0
GSE16047_Liver from mice 72hr post helper-dependent adenovirus vector treatment _vs_ mock treatment		Liver from mice 72hr post helper-dependent adenovirus vector treatment _vs_ mock treatment	RNA expression	Custom Mouse	0	0	Infection	0	0	0	#N/A	#N/A	#N/A	Disease due to Adenovirus	Liver	0
GSE16886_Liver of male C57BL6J/DBA2J intercross + 5wk normal diet then 12wk high-fat diet _vs_ normal diet		Liver of male C57BL6J/DBA2J intercross + 5wk normal diet then 12wk high-fat diet _vs_ normal diet	RNA expression	Custom Mouse	1	0	Diet	High fat	0	0	#N/A	#N/A	#N/A	High fat diet	Liver	0
GSE18949_Liver of CD-1 mice 1.5hr after treatment with acetaminophen _vs_ vehicle		Liver of CD-1 mice 1.5hr after treatment with acetaminophen _vs_ vehicle	RNA expression	Custom Mouse	0	0	Chemical	Acetaminophen	0	0	103-90-2	#N/A	#N/A	#N/A	Liver	-0.723998
GSE18949_Liver of CD-1 mice 1.5hr after treatment with interferon beta _vs_ vehicle		Liver of CD-1 mice 1.5hr after treatment with interferon beta _vs_ vehicle	RNA expression	Custom Mouse	0	0	Cytokine	Interferon-beta	0	0	77238-31-4	0	Protein treatment	#N/A	#N/A	-3.69897
GSE18949_Liver of CD-1 mice 1.5hr after treatment with interferon beta and acetaminophen _vs_ vehicle		Liver of CD-1 mice 1.5hr after treatment with interferon beta and acetaminophen _vs_ vehicle	RNA expression	Custom Mouse	0	0	Chemical	Acetaminophen	Interferon beta	0	103-90-2	0	Protein treatment	#N/A	Liver	-4.08619
GSE18949_Liver of CD-1 mice 4hr after treatment with acetaminophen _vs_ vehicle		Liver of CD-1 mice 4hr after treatment with acetaminophen _vs_ vehicle	RNA expression	Custom Mouse	0	0	Chemical	Acetaminophen	0	0	103-90-2	#N/A	#N/A	#N/A	Liver	0.297656
GSE18949_Liver of CD-1 mice 4hr after treatment with interferon beta _vs_ vehicle		Liver of CD-1 mice 4hr after treatment with interferon beta _vs_ vehicle	RNA expression	Custom Mouse	0	0	Cytokine	Interferon-beta	0	0	77238-31-4	0	Protein treatment	#N/A	Liver	-3.30103
GSE18949_Liver of CD-1 mice 4hr after treatment with interferon beta and acetaminophen _vs_ vehicle		Liver of CD-1 mice 4hr after treatment with interferon beta and acetaminophen _vs_ vehicle	RNA expression	Custom Mouse	0	0	Chemical	Acetaminophen	Interferon beta	0	103-90-2	0	Protein treatment	#N/A	Liver	-2.42022
GSE19038_Liver of C57BL6 mouse fed high fat diet - germfree _vs_ conventional microbiotic flora		Liver of C57BL6 mouse fed high fat diet - germfree _vs_ conventional microbiotic flora	RNA expression	Custom Mouse	0	0	Infection	0	0	0	#N/A	#N/A	#N/A	High fat diet	#N/A	-1.13136
GSE21307_Liver from 15d old hyperthyroid mice (4hr post thyroid hormone IP injection) _vs_ euthyroid mice		Liver from 15d old hyperthyroid mice (4hr post thyroid hormone IP injection) _vs_ euthyroid mice	RNA expression	Custom Mouse	0	0	Hormone	Thyroid hormone	0	0	#N/A	#N/A	#N/A	Hyperthyroidism	#N/A	0
GSE21307_Liver from 15d old hypothyroid mice _vs_ euthyroid mice		Liver from 15d old hypothyroid mice _vs_ euthyroid mice	RNA expression	Custom Mouse	0	0	Miscellaneous	Hypothyroid	0	0	#N/A	#N/A	#N/A	Hypothyroidism	#N/A	-0.84436
GSE21307_Liver from 15d old hypothyroid mice 4hr post thyroid hormone replacement _vs_ euthyroid mice		Liver from 15d old hypothyroid mice 4hr post thyroid hormone replacement _vs_ euthyroid mice	RNA expression	Custom Mouse	0	0	Hormone	Thyroid hormone	0	0	#N/A	#N/A	#N/A	Hypothyroidism	#N/A	1.09745
GSE21454_Pro-B-cells of fetal livers cultured for 4d after induced homozygous KO of Ebf1 _vs_ heterozygotes		Pro-B-cells of fetal livers cultured for 4d after induced homozygous KO of Ebf1 _vs_ heterozygotes	RNA expression	Custom Mouse	0	1	Gene	EBF1	Gene knockout	Knockout/knockdown	#N/A	EBF1	Gene knockout	#N/A	Fetus	1.19179
GSE24272_Liver from E15.5 wildtype embryos - female _vs_ male		Liver from E15.5 wildtype embryos - female _vs_ male	RNA expression	Custom Mouse	Gender	0	Gender	FvM	0	0	#N/A	#N/A	#N/A	#N/A	Embryonic Structures	0
GSE24272_Liver from female E15.5 embryos with Ts1Cje trisomy 16 allele _vs_ wildtype controls		Liver from female E15.5 embryos with Ts1Cje trisomy 16 allele _vs_ wildtype controls	RNA expression	Custom Mouse	2	0	Gene	56202	Gene translocation	Gene translocation	#N/A	56202	Gene translocation	#N/A	#N/A	1.40561
GSE24272_Liver from male E15.5 embryos with Ts1Cje trisomy 16 allele _vs_ wildtype controls		Liver from male E15.5 embryos with Ts1Cje trisomy 16 allele _vs_ wildtype controls	RNA expression	Custom Mouse	1	0	Gene	56202	Gene translocation	Gene translocation	#N/A	56202	Gene translocation	#N/A	Embryonic Structures	0.237997
GSE26547_Liver from male Abcb4 knockout mice _vs_ wildtype		Liver from male Abcb4 knockout mice _vs_ wildtype	RNA expression	Custom Mouse	1	0	Gene	ABCB4	Gene knockout	Knockout/knockdown	#N/A	ABCB4	Gene knockout	#N/A	Liver	0.563837
GSE26547_Liver from male Abcb4 knockout mice treated with norUDCA 3d _vs_ untreated		Liver from male Abcb4 knockout mice treated with norUDCA 3d _vs_ untreated	RNA expression	Custom Mouse	1	0	Chemical	24-norursodeoxycholic acid	0	Knockout/knockdown	#N/A	ABCB4	Gene knockout	#N/A	#N/A	-0.343614
GSE26547_Liver from male Abcb4 knockout mice treated with norUDCA 4wk _vs_ untreated		Liver from male Abcb4 knockout mice treated with norUDCA 4wk _vs_ untreated	RNA expression	Custom Mouse	1	0	Chemical	24-norursodeoxycholic acid	0	Knockout/knockdown	#N/A	ABCB4	Gene knockout	#N/A	Liver	0
GSE26697_Liver of mice after 1.5hr hemorrhagic shock + severe trauma _vs_ control_GPL11579		Liver of mice after 1.5hr hemorrhagic shock + severe trauma _vs_ control_GPL11579	RNA expression	Custom Mouse	0	0	Stress/Injury	hemorrhagic shock + severe trauma	0	0	#N/A	#N/A	#N/A	Shock	Liver	-0.25321
GSE26697_Liver of mice after 1.5hr hemorrhagic shock + severe trauma + 1hr resuscitation _vs_ ctrl_GPL11579		Liver of mice after 1.5hr hemorrhagic shock + severe trauma + 1hr resuscitation _vs_ ctrl_GPL11579	RNA expression	Custom Mouse	0	0	Stress/Injury	hemorrhagic shock + severe trauma + 1hr	0	0	#N/A	#N/A	#N/A	Shock	Liver	0
GSE26697_Liver of mice after 1.5hr hemorrhagic shock + severe trauma + 4.5hr resuscitation _vs_ ctrl_GPL11579		Liver of mice after 1.5hr hemorrhagic shock + severe trauma + 4.5hr resuscitation _vs_ ctrl_GPL11579	RNA expression	Custom Mouse	0	0	Stress/Injury	hemorrhagic shock + severe trauma + 4.5hr	0	0	#N/A	#N/A	#N/A	Shock	Liver	-1.65561
GSE26697_Liver of mice after minor trauma _vs_ control_GPL11579		Liver of mice after minor trauma _vs_ control_GPL11579	RNA expression	Custom Mouse	0	0	Stress/Injury	MINOR	0	0	#N/A	#N/A	#N/A	Shock	#N/A	0
GSE28892_Hepatocyte differentiated in vivo _vs_ adult hepatic progenitor cell_GPL10333		Hepatocyte differentiated in vivo _vs_ adult hepatic progenitor cell_GPL10333	RNA expression	Custom Mouse	0	1	Cell comparison	0	0	0	#N/A	#N/A	#N/A	#N/A	Stem Cells	-1.83268
GSE28892_Hepatocyte differentiated in vivo _vs_ primary hepatocyte_GPL10333		Hepatocyte differentiated in vivo _vs_ primary hepatocyte_GPL10333	RNA expression	Custom Mouse	0	1	Cell comparison	0	0	0	#N/A	#N/A	#N/A	#N/A	Stem Cells	-3.09691
GSE28892_Primary hepatocyte _vs_ adult hepatic progenitor cell_GPL10333		Primary hepatocyte _vs_ adult hepatic progenitor cell_GPL10333	RNA expression	Custom Mouse	0	1	Cell comparison	0	0	0	#N/A	#N/A	#N/A	#N/A	Stem Cells	1.74232
GSE29764_Livers of 2d old mice - mothers had high exposure to carbon black _vs_ untreated		Livers of 2d old mice - mothers had high exposure to carbon black _vs_ untreated	RNA expression	Custom Mouse	0	0	Chemical	Carbon Black	0	0	1333-86-4	#N/A	#N/A	#N/A	#N/A	-0.580705
GSE29764_Livers of 2d old mice from control mothers - males _vs_ females		Livers of 2d old mice from control mothers - males _vs_ females	RNA expression	Custom Mouse	Gender	0	Gender	MvF	0	0	#N/A	#N/A	#N/A	#N/A	#N/A	0.31903
GSE29764_Livers of 2d old mice from mothers that had high exposure to carbon black - males _vs_ females		Livers of 2d old mice from mothers that had high exposure to carbon black - males _vs_ females	RNA expression	Custom Mouse	Gender	0	Gender	MvF	0	0	1333-86-4	#N/A	#N/A	#N/A	#N/A	-0.861382
GSE29764_Livers of female 2d old mice - mothers had high exposure to carbon black _vs_ untreated		Livers of female 2d old mice - mothers had high exposure to carbon black _vs_ untreated	RNA expression	Custom Mouse	2	0	Chemical	Carbon Black	0	0	1333-86-4	#N/A	#N/A	#N/A	#N/A	0.29921
GSE29764_Livers of male 2d old mice - mothers had high exposure to carbon black _vs_ untreated		Livers of male 2d old mice - mothers had high exposure to carbon black _vs_ untreated	RNA expression	Custom Mouse	1	0	Chemical	Carbon Black	0	0	1333-86-4	#N/A	#N/A	#N/A	#N/A	0.938171
GSE29878_Bone marrow derived hepatocytes from mice with a damaged liver _vs_ hematopoietic cells		Bone marrow derived hepatocytes from mice with a damaged liver _vs_ hematopoietic cells	RNA expression	Custom Mouse	0	1	Cell comparison	0	0	0	#N/A	#N/A	#N/A	Liver damage	#N/A	0.723768
GSE29878_Bone marrow derived hepatocytes from mice with a damaged liver _vs_ non-BM hepatocytes		Bone marrow derived hepatocytes from mice with a damaged liver _vs_ non-BM hepatocytes	RNA expression	Custom Mouse	0	1	Cell comparison	0	0	0	#N/A	#N/A	#N/A	Liver damage	#N/A	-0.968592
GSE33575_Liver of mice on high fat diet 180d - Nrf2 KO _vs_ wildtype		Liver of mice on high fat diet 180d - Nrf2 KO _vs_ wildtype	RNA expression	Custom Mouse	0	0	Gene	Nfe2l2	Gene knockout	Knockout/knockdown	#N/A	Nfe2l2	Gene knockout	High fat diet	Liver	-0.979225
GSE35124_Liver from Keap1 Kd-deletion knockdown _vs_ heterozygous wildtype control		Liver from Keap1 Kd-deletion knockdown _vs_ heterozygous wildtype control	RNA expression	Custom Mouse	2	0	Gene	Keap1	Gene knockdown	Knockout/knockdown	#N/A	KEAP1	Gene knockdown	#N/A	#N/A	-1.33068
GSE35124_Liver from Nrf1 conditional knockout (Alb-Cre) _vs_ heterozygous controls		Liver from Nrf1 conditional knockout (Alb-Cre) _vs_ heterozygous controls	RNA expression	Custom Mouse	2	0	Gene	NRF1	Conditional gene knockout	Knockout/knockdown	#N/A	NRF1	Conditional gene knockout	#N/A	#N/A	0
GSE35124_Liver from Nrf2 knockout _vs_ wildtype		Liver from Nrf2 knockout _vs_ wildtype	RNA expression	Custom Mouse	2	0	Gene	NFE2L2	Irreversible gene knockout	Knockout/knockdown	#N/A	NFE2L2	Irreversible gene knockout	#N/A	#N/A	0
GSE35934_Liver of mice 4hr after i.p. treatment with 4mg/kg LPS _vs_ mock treatment		Liver of mice 4hr after i.p. treatment with 4mg/kg LPS _vs_ mock treatment	RNA expression	Custom Mouse	0	0	Chemical	Lipopolysaccharide	0	0	#N/A	#N/A	#N/A	#N/A	#N/A	-3
GSE35934_Liver of mice 4hr after i.p. treatment with 4mg/kg LPS + genipin _vs_ mock treatment	22	Liver of mice 4hr after i.p. treatment with 4mg/kg LPS + genipin _vs_ mock treatment	RNA expression	Custom Mouse	0	0	Chemical	Lipopolysaccharide+genipin	0	0	#N/A	#N/A	#N/A	#N/A	#N/A	-0.871601
GSE36443_Liver of line BEHi selected for high body weight _vs_ BELi selected for low body weight		Liver of line BEHi selected for high body weight _vs_ BELi selected for low body weight	RNA expression	Custom Mouse	0	0	Disease	Obesity	0	0	#N/A	#N/A	#N/A	Body weight	#N/A	1.30803
GSE36443_Liver of line MUHi selected for high body weight _vs_ MULi selected for low body weight		Liver of line MUHi selected for high body weight _vs_ MULi selected for low body weight	RNA expression	Custom Mouse	0	0	Disease	Obesity	0	0	#N/A	#N/A	#N/A	Body weight	#N/A	-2.05061
GSE36443_Liver of line PHI selected for high body weight _vs_ PLI selected for low body weight		Liver of line PHI selected for high body weight _vs_ PLI selected for low body weight	RNA expression	Custom Mouse	0	0	Disease	Obesity	0	0	#N/A	#N/A	#N/A	Body weight	#N/A	0
GSE36443_Liver of line ROHi selected for high body weight _vs_ ROLi selected for low body weight		Liver of line ROHi selected for high body weight _vs_ ROLi selected for low body weight	RNA expression	Custom Mouse	0	0	Disease	Obesity	0	0	#N/A	#N/A	#N/A	Body weight	#N/A	2.00436
GSE3739_1st generation Ad infected liver 3d pi _vs_ mock infected		1st generation Ad infected liver 3d pi _vs_ mock infected	RNA expression	Custom Mouse	0	0	Infection	0	0	0	#N/A	#N/A	#N/A	#N/A	Liver	-1.07883
GSE3739_1st generation Ad infected liver 3w pi _vs_ mock infected		1st generation Ad infected liver 3w pi _vs_ mock infected	RNA expression	Custom Mouse	0	0	Infection	0	0	0	#N/A	#N/A	#N/A	#N/A	Liver	0
GSE3739_1st generation Ad infected liver 6h pi _vs_ mock infected		1st generation Ad infected liver 6h pi _vs_ mock infected	RNA expression	Custom Mouse	0	0	Infection	0	0	0	#N/A	#N/A	#N/A	#N/A	Liver	-0.428058
GSE3739_2nd generation Ad infected liver 3d pi _vs_ mock infected		2nd generation Ad infected liver 3d pi _vs_ mock infected	RNA expression	Custom Mouse	0	0	Infection	0	0	0	#N/A	#N/A	#N/A	#N/A	#N/A	-0.406714
GSE3739_2nd generation Ad infected liver 3w pi _vs_ mock infected		2nd generation Ad infected liver 3w pi _vs_ mock infected	RNA expression	Custom Mouse	0	0	Infection	0	0	0	#N/A	#N/A	#N/A	#N/A	Liver	0.240257
GSE3739_2nd generation Ad infected liver 6h pi _vs_ mock infected		2nd generation Ad infected liver 6h pi _vs_ mock infected	RNA expression	Custom Mouse	0	0	Infection	0	0	0	#N/A	#N/A	#N/A	#N/A	Liver	-1.2668
GSE37762_Liver (non-tumor) 4wk post HrasG12V/shp53 transfection - MCDmp diet _vs_ control diet		Liver (non-tumor) 4wk post HrasG12V/shp53 transfection - MCDmp diet _vs_ control diet	RNA expression	Custom Mouse	0	0	Diet	MCDmp	0	Overexpression	#N/A	HRAS	Gene mutation	Carbohydrate restricted diet	#N/A	1.80688
GSE39778_Liver of mice on high fat diet 34wk - SIRT1 heterozygotes _vs_ wildtype		Liver of mice on high fat diet 34wk - SIRT1 heterozygotes _vs_ wildtype	RNA expression	Custom Mouse	0	0	Gene	SIRT1	Gene mutation	Knockout/knockdown	#N/A	SIRT1	Gene mutation	High fat diet	#N/A	0
GSE39778_Liver of mice on low fat diet 34wk - SIRT1 heterozygotes _vs_ wildtype		Liver of mice on low fat diet 34wk - SIRT1 heterozygotes _vs_ wildtype	RNA expression	Custom Mouse	0	0	Gene	SIRT1	Gene mutation	Knockout/knockdown	#N/A	SIRT1	Gene mutation	#N/A	#N/A	0
GSE39778_Livers of SIRT1 heterozygote mice - high fat diet 34wk _vs_ low fat diet		Livers of SIRT1 heterozygote mice - high fat diet 34wk _vs_ low fat diet	RNA expression	Custom Mouse	0	0	Diet	High fat	0	Knockout/knockdown	#N/A	SIRT1	Gene mutation	High fat diet	#N/A	0.613858
GSE39778_Livers of SIRT1 wildtype mice - high fat diet 34wk _vs_ low fat diet		Livers of SIRT1 wildtype mice - high fat diet 34wk _vs_ low fat diet	RNA expression	Custom Mouse	0	0	Diet	High fat	0	0	#N/A	#N/A	#N/A	High fat diet	#N/A	2.21467
GSE42744_Liver of mice after methyl-donor deficient diet for 8wk _vs_ control diet		Liver of mice after methyl-donor deficient diet for 8wk _vs_ control diet	RNA expression	Custom Mouse	0	0	Diet	Methyl donor deficient	0	0	#N/A	#N/A	#N/A	Research diet	#N/A	1.05651
GSE42744_Liver of mice after methyl-donor deficient diet for 8wk then normal diet 2wk _vs_ control diet		Liver of mice after methyl-donor deficient diet for 8wk then normal diet 2wk _vs_ control diet	RNA expression	Custom Mouse	0	0	Diet	Methyl donor deficient	0	0	#N/A	#N/A	#N/A	Research diet	#N/A	0
GSE432_Livers from mice fed high fat diet _vs_ normal diet		Livers from mice fed high fat diet _vs_ normal diet	RNA expression	Custom Mouse	0	0	Diet	High fat	0	0	#N/A	#N/A	#N/A	#N/A	#N/A	-0.806319
GSE432_Livers from mice fed high fat diet then fasted _vs_ high fat diet only		Livers from mice fed high fat diet then fasted _vs_ high fat diet only	RNA expression	Custom Mouse	0	0	Diet	Fasting	0	0	#N/A	#N/A	#N/A	High fat diet	Liver	1.59007
GSE432_Livers from mice fed high fat diet then fasted _vs_ normal diet	22	Livers from mice fed high fat diet then fasted _vs_ normal diet	RNA expression	Custom Mouse	0	0	Diet	High fat/Fasting	0	0	#N/A	#N/A	#N/A	High fat diet	#N/A	0.403843
GSE4451_Hepatocytes from Met Null mice treated with HGF 0.5hr _vs_ untreated		Hepatocytes from Met null mice treated with HGF 0.5hr _vs_ untreated	RNA expression	Custom Mouse	0	1	Hormone	HGF protein, human	0	Knockout/knockdown	#N/A	Met	Protein treatment	#N/A	#N/A	0
GSE4451_Hepatocytes from Met Null mice treated with HGF 12hr _vs_ untreated		Hepatocytes from Met null mice treated with HGF 12hr _vs_ untreated	RNA expression	Custom Mouse	0	1	Hormone	HGF protein, human	0	Knockout/knockdown	#N/A	Met	Protein treatment	#N/A	Hepatocytes	1.77728
GSE4451_Hepatocytes from Met Null mice treated with HGF 24hr _vs_ untreated		Hepatocytes from Met null mice treated with HGF 24hr _vs_ untreated	RNA expression	Custom Mouse	0	1	Hormone	HGF protein, human	0	Knockout/knockdown	#N/A	Met	Protein treatment	#N/A	#N/A	-1.14086
GSE4451_Hepatocytes from Met Null mice treated with HGF 2hr _vs_ untreated		Hepatocytes from Met null mice treated with HGF 2hr _vs_ untreated	RNA expression	Custom Mouse	0	1	Hormone	HGF protein, human	0	Knockout/knockdown	#N/A	Met	Protein treatment	#N/A	#N/A	0.664743
GSE4451_Hepatocytes from mice treated with HGF 0.5hr - Met Null_vs_ wildtype		Hepatocytes from mice treated with HGF 0.5hr - Met null_vs_ wildtype	RNA expression	Custom Mouse	0	1	Gene	HGF	Protein treatment	Knockout/knockdown	#N/A	HGF	Protein treatment	#N/A	Hepatocytes	0.456677
GSE4451_Hepatocytes from mice treated with HGF 12hr - Met Null_vs_ wildtype		Hepatocytes from mice treated with HGF 12hr - Met null_vs_ wildtype	RNA expression	Custom Mouse	0	1	Gene	HGF	Protein treatment	Knockout/knockdown	#N/A	HGF	Protein treatment	#N/A	Hepatocytes	0.356054
GSE4451_Hepatocytes from mice treated with HGF 24hr - Met Null_vs_ wildtype		Hepatocytes from mice treated with HGF 24hr - Met null_vs_ wildtype	RNA expression	Custom Mouse	0	1	Gene	HGF	Protein treatment	Knockout/knockdown	#N/A	HGF	Protein treatment	#N/A	#N/A	0.841035
GSE4451_Hepatocytes from mice treated with HGF 2hr - Met Null_vs_ wildtype		Hepatocytes from mice treated with HGF 2hr - Met null_vs_ wildtype	RNA expression	Custom Mouse	0	1	Gene	HGF	Protein treatment	Knockout/knockdown	#N/A	HGF	Protein treatment	#N/A	Hepatocytes	0.62233
GSE4451_Hepatocytes from wildtype mice treated with HGF 0.5hr _vs_ untreated		Hepatocytes from wildtype mice treated with HGF 0.5hr _vs_ untreated	RNA expression	Custom Mouse	0	1	Hormone	HGF protein, human	0	0	#N/A	0	Protein treatment	#N/A	#N/A	0
GSE4451_Hepatocytes from wildtype mice treated with HGF 12hr _vs_ untreated		Hepatocytes from wildtype mice treated with HGF 12hr _vs_ untreated	RNA expression	Custom Mouse	0	1	Hormone	HGF protein, human	0	0	#N/A	0	Protein treatment	#N/A	#N/A	0.710411
GSE4451_Hepatocytes from wildtype mice treated with HGF 24hr _vs_ untreated		Hepatocytes from wildtype mice treated with HGF 24hr _vs_ untreated	RNA expression	Custom Mouse	0	1	Hormone	HGF protein, human	0	0	#N/A	0	Protein treatment	#N/A	Hepatocytes	-0.304256
GSE4451_Hepatocytes from wildtype mice treated with HGF 2hr _vs_ untreated		Hepatocytes from wildtype mice treated with HGF 2hr _vs_ untreated	RNA expression	Custom Mouse	0	1	Hormone	HGF protein, human	0	0	#N/A	0	Protein treatment	#N/A	#N/A	-0.360414
GSE4603_Liver from AbcB4 knockout mice 20wk _vs_ wildtype		Liver from AbcB4 knockout mice 20wk _vs_ wildtype	RNA expression	Custom Mouse	0	0	Gene	ABCB4	Irreversible gene knockout	Knockout/knockdown	#N/A	ABCB4	Irreversible gene knockout	#N/A	Liver	-0.350568
GSE4603_Liver from AbcB4 knockout mice 3wk _vs_ wildtype		Liver from AbcB4 knockout mice 3wk _vs_ wildtype	RNA expression	Custom Mouse	0	0	Gene	ABCB4	Irreversible gene knockout	Knockout/knockdown	#N/A	ABCB4	Irreversible gene knockout	#N/A	Liver	0
GSE4603_Liver from AbcB4 knockout mice 6wk _vs_ wildtype		Liver from AbcB4 knockout mice 6wk _vs_ wildtype	RNA expression	Custom Mouse	0	0	Gene	ABCB4	Irreversible gene knockout	Knockout/knockdown	#N/A	ABCB4	Irreversible gene knockout	#N/A	Liver	0
GSE4603_Liver from AbcB4 knockout mice 9wk _vs_ wildtype		Liver from AbcB4 knockout mice 9wk _vs_ wildtype	RNA expression	Custom Mouse	0	0	Gene	ABCB4	Irreversible gene knockout	Knockout/knockdown	#N/A	ABCB4	Irreversible gene knockout	#N/A	#N/A	-0.235824
GSE536_Liver of diabetes-prone C57BL-6J mice fed for 11wk - high-fat diet _vs_ low-fat diet		Liver of diabetes-prone C57BL-6J mice fed for 11wk - high-fat diet _vs_ low-fat diet	RNA expression	Custom Mouse	0	0	Diet	High fat	0	0	#N/A	#N/A	#N/A	High fat diet	Liver	-0.389872
GSE536_Liver of diabetes-prone C57BL-6J mice fed for 1wk - high-fat diet _vs_ low-fat diet		Liver of diabetes-prone C57BL-6J mice fed for 1wk - high-fat diet _vs_ low-fat diet	RNA expression	Custom Mouse	0	0	Diet	High fat	0	0	#N/A	#N/A	#N/A	High fat diet	Liver	-0.337904
GSE536_Liver of diabetes-prone C57BL-6J mice fed for 3wk - high-fat diet _vs_ low-fat diet		Liver of diabetes-prone C57BL-6J mice fed for 3wk - high-fat diet _vs_ low-fat diet	RNA expression	Custom Mouse	0	0	Diet	High fat	0	0	#N/A	#N/A	#N/A	High fat diet	#N/A	0
GSE536_Liver of diabetes-prone C57BL-6J mice fed for 4wk - high-fat diet _vs_ low-fat diet		Liver of diabetes-prone C57BL-6J mice fed for 4wk - high-fat diet _vs_ low-fat diet	RNA expression	Custom Mouse	0	0	Diet	High fat	0	0	#N/A	#N/A	#N/A	High fat diet	#N/A	-0.708631
GSE536_Liver of diabetes-prone C57BL-6J mice fed for 5wk - high-fat diet _vs_ low-fat diet		Liver of diabetes-prone C57BL-6J mice fed for 5wk - high-fat diet _vs_ low-fat diet	RNA expression	Custom Mouse	0	0	Diet	High fat	0	0	#N/A	#N/A	#N/A	High fat diet	Liver	-1.44129
GSE536_Liver of diabetes-prone C57BL-6J mice fed for 6wk - high-fat diet _vs_ low-fat diet		Liver of diabetes-prone C57BL-6J mice fed for 6wk - high-fat diet _vs_ low-fat diet	RNA expression	Custom Mouse	0	0	Diet	High fat	0	0	#N/A	#N/A	#N/A	High fat diet	Liver	-0.788079
GSE536_Liver of diabetes-prone C57BL-6J mice fed for 7wk - high-fat diet _vs_ low-fat diet		Liver of diabetes-prone C57BL-6J mice fed for 7wk - high-fat diet _vs_ low-fat diet	RNA expression	Custom Mouse	0	0	Diet	High fat	0	0	#N/A	#N/A	#N/A	High fat diet	Liver	0
GSE536_Liver of diabetes-prone C57BL-6J mice fed for 8wk - high-fat diet _vs_ low-fat diet		Liver of diabetes-prone C57BL-6J mice fed for 8wk - high-fat diet _vs_ low-fat diet	RNA expression	Custom Mouse	0	0	Diet	High fat	0	0	#N/A	#N/A	#N/A	High fat diet	#N/A	0
GSE536_Liver of diabetes-prone C57BL-6J mice fed for 9wk - high-fat diet _vs_ low-fat diet		Liver of diabetes-prone C57BL-6J mice fed for 9wk - high-fat diet _vs_ low-fat diet	RNA expression	Custom Mouse	0	0	Diet	High fat	0	0	#N/A	#N/A	#N/A	High fat diet	#N/A	-0.408713
GSE536_Liver of diabetes-prone C57BL-6J mice fed high-fat diet for 10wk _vs_ 0wk		Liver of diabetes-prone C57BL-6J mice fed high-fat diet for 10wk _vs_ 0wk	RNA expression	Custom Mouse	0	0	Diet	High fat	0	0	#N/A	#N/A	#N/A	High fat diet	Liver	0.616185
GSE536_Liver of diabetes-prone C57BL-6J mice fed high-fat diet for 11wk _vs_ 0wk		Liver of diabetes-prone C57BL-6J mice fed high-fat diet for 11wk _vs_ 0wk	RNA expression	Custom Mouse	0	0	Diet	High fat	0	0	#N/A	#N/A	#N/A	High fat diet	Liver	0
GSE536_Liver of diabetes-prone C57BL-6J mice fed high-fat diet for 1wk _vs_ 0wk		Liver of diabetes-prone C57BL-6J mice fed high-fat diet for 1wk _vs_ 0wk	RNA expression	Custom Mouse	0	0	Diet	High fat	0	0	#N/A	#N/A	#N/A	High fat diet	Liver	0
GSE536_Liver of diabetes-prone C57BL-6J mice fed high-fat diet for 3wk _vs_ 0wk		Liver of diabetes-prone C57BL-6J mice fed high-fat diet for 3wk _vs_ 0wk	RNA expression	Custom Mouse	0	0	Diet	High fat	0	0	#N/A	#N/A	#N/A	High fat diet	Liver	-0.429807
GSE536_Liver of diabetes-prone C57BL-6J mice fed high-fat diet for 4wk _vs_ 0wk		Liver of diabetes-prone C57BL-6J mice fed high-fat diet for 4wk _vs_ 0wk	RNA expression	Custom Mouse	0	0	Diet	High fat	0	0	#N/A	#N/A	#N/A	High fat diet	Liver	0.364617
GSE536_Liver of diabetes-prone C57BL-6J mice fed high-fat diet for 5wk _vs_ 0wk		Liver of diabetes-prone C57BL-6J mice fed high-fat diet for 5wk _vs_ 0wk	RNA expression	Custom Mouse	0	0	Diet	High fat	0	0	#N/A	#N/A	#N/A	High fat diet	Liver	0.744486
GSE536_Liver of diabetes-prone C57BL-6J mice fed high-fat diet for 6wk _vs_ 0wk		Liver of diabetes-prone C57BL-6J mice fed high-fat diet for 6wk _vs_ 0wk	RNA expression	Custom Mouse	0	0	Diet	High fat	0	0	#N/A	#N/A	#N/A	High fat diet	Liver	0
GSE536_Liver of diabetes-prone C57BL-6J mice fed high-fat diet for 7wk _vs_ 0wk		Liver of diabetes-prone C57BL-6J mice fed high-fat diet for 7wk _vs_ 0wk	RNA expression	Custom Mouse	0	0	Diet	High fat	0	0	#N/A	#N/A	#N/A	High fat diet	#N/A	0
GSE536_Liver of diabetes-prone C57BL-6J mice fed high-fat diet for 8wk _vs_ 0wk		Liver of diabetes-prone C57BL-6J mice fed high-fat diet for 8wk _vs_ 0wk	RNA expression	Custom Mouse	0	0	Diet	High fat	0	0	#N/A	#N/A	#N/A	High fat diet	#N/A	0
GSE536_Liver of diabetes-prone C57BL-6J mice fed high-fat diet for 9wk _vs_ 0wk		Liver of diabetes-prone C57BL-6J mice fed high-fat diet for 9wk _vs_ 0wk	RNA expression	Custom Mouse	0	0	Diet	High fat	0	0	#N/A	#N/A	#N/A	High fat diet	Liver	0.894149
GSE536_Liver of mice fed high-fat diet for 0wk - diabetes-prone C57BL-6 _vs_ obese-resistant AJ		Liver of mice fed high-fat diet for 0wk - diabetes-prone C57BL-6 _vs_ obese-resistant AJ	RNA expression	Custom Mouse	0	0	Disease	Diabetes	0	0	#N/A	#N/A	#N/A	High fat diet	#N/A	0.424928
GSE536_Liver of mice fed high-fat diet for 10wk - diabetes-prone C57BL-6 _vs_ obese-resistant AJ		Liver of mice fed high-fat diet for 10wk - diabetes-prone C57BL-6 _vs_ obese-resistant AJ	RNA expression	Custom Mouse	0	0	Disease	Diabetes	0	0	#N/A	#N/A	#N/A	High fat diet	Liver	0.523893
GSE536_Liver of mice fed high-fat diet for 11wk - diabetes-prone C57BL-6 _vs_ obese-resistant AJ		Liver of mice fed high-fat diet for 11wk - diabetes-prone C57BL-6 _vs_ obese-resistant AJ	RNA expression	Custom Mouse	0	0	Disease	Diabetes	0	0	#N/A	#N/A	#N/A	High fat diet	Liver	0.419531
GSE536_Liver of mice fed high-fat diet for 1wk - diabetes-prone C57BL-6 _vs_ obese-resistant AJ		Liver of mice fed high-fat diet for 1wk - diabetes-prone C57BL-6 _vs_ obese-resistant AJ	RNA expression	Custom Mouse	0	0	Disease	Diabetes	0	0	#N/A	#N/A	#N/A	High fat diet	Liver	-0.229074
GSE536_Liver of mice fed high-fat diet for 3wk - diabetes-prone C57BL-6 _vs_ obese-resistant AJ		Liver of mice fed high-fat diet for 3wk - diabetes-prone C57BL-6 _vs_ obese-resistant AJ	RNA expression	Custom Mouse	0	0	Disease	Diabetes	0	0	#N/A	#N/A	#N/A	High fat diet	#N/A	0.344669
GSE536_Liver of mice fed high-fat diet for 4wk - diabetes-prone C57BL-6 _vs_ obese-resistant AJ		Liver of mice fed high-fat diet for 4wk - diabetes-prone C57BL-6 _vs_ obese-resistant AJ	RNA expression	Custom Mouse	0	0	Disease	Diabetes	0	0	#N/A	#N/A	#N/A	High fat diet	#N/A	-0.929593
GSE536_Liver of mice fed high-fat diet for 5wk - diabetes-prone C57BL-6 _vs_ obese-resistant AJ		Liver of mice fed high-fat diet for 5wk - diabetes-prone C57BL-6 _vs_ obese-resistant AJ	RNA expression	Custom Mouse	0	0	Disease	Diabetes	0	0	#N/A	#N/A	#N/A	High fat diet	Liver	0.234704
GSE536_Liver of mice fed high-fat diet for 6wk - diabetes-prone C57BL-6 _vs_ obese-resistant AJ		Liver of mice fed high-fat diet for 6wk - diabetes-prone C57BL-6 _vs_ obese-resistant AJ	RNA expression	Custom Mouse	0	0	Disease	Diabetes	0	0	#N/A	#N/A	#N/A	High fat diet	Liver	-0.304168
GSE536_Liver of mice fed high-fat diet for 7wk - diabetes-prone C57BL-6 _vs_ obese-resistant AJ		Liver of mice fed high-fat diet for 7wk - diabetes-prone C57BL-6 _vs_ obese-resistant AJ	RNA expression	Custom Mouse	0	0	Disease	Diabetes	0	0	#N/A	#N/A	#N/A	High fat diet	Liver	-1.22113
GSE536_Liver of mice fed high-fat diet for 8wk - diabetes-prone C57BL-6 _vs_ obese-resistant AJ		Liver of mice fed high-fat diet for 8wk - diabetes-prone C57BL-6 _vs_ obese-resistant AJ	RNA expression	Custom Mouse	0	0	Disease	Diabetes	0	0	#N/A	#N/A	#N/A	High fat diet	Liver	-0.962574
GSE536_Liver of mice fed high-fat diet for 9wk - diabetes-prone C57BL-6 _vs_ obese-resistant AJ		Liver of mice fed high-fat diet for 9wk - diabetes-prone C57BL-6 _vs_ obese-resistant AJ	RNA expression	Custom Mouse	0	0	Disease	Diabetes	0	0	#N/A	#N/A	#N/A	High fat diet	Liver	-0.389127
GSE536_Liver of obese-resistant AJ mice fed for 10wk - high-fat diet _vs_ low-fat diet		Liver of obese-resistant AJ mice fed for 10wk - high-fat diet _vs_ low-fat diet	RNA expression	Custom Mouse	0	0	Diet	High fat	0	0	#N/A	#N/A	#N/A	High fat diet	Liver	-0.374585
GSE536_Liver of obese-resistant AJ mice fed for 11wk - high-fat diet _vs_ low-fat diet		Liver of obese-resistant AJ mice fed for 11wk - high-fat diet _vs_ low-fat diet	RNA expression	Custom Mouse	0	0	Diet	High fat	0	0	#N/A	#N/A	#N/A	High fat diet	#N/A	0
GSE536_Liver of obese-resistant AJ mice fed for 1wk - high-fat diet _vs_ low-fat diet		Liver of obese-resistant AJ mice fed for 1wk - high-fat diet _vs_ low-fat diet	RNA expression	Custom Mouse	0	0	Diet	High fat	0	0	#N/A	#N/A	#N/A	High fat diet	#N/A	0.370488
GSE536_Liver of obese-resistant AJ mice fed for 3wk - high-fat diet _vs_ low-fat diet		Liver of obese-resistant AJ mice fed for 3wk - high-fat diet _vs_ low-fat diet	RNA expression	Custom Mouse	0	0	Diet	High fat	0	0	#N/A	#N/A	#N/A	High fat diet	#N/A	0.337337
GSE536_Liver of obese-resistant AJ mice fed for 4wk - high-fat diet _vs_ low-fat diet		Liver of obese-resistant AJ mice fed for 4wk - high-fat diet _vs_ low-fat diet	RNA expression	Custom Mouse	0	0	Diet	High fat	0	0	#N/A	#N/A	#N/A	High fat diet	#N/A	0
GSE536_Liver of obese-resistant AJ mice fed for 5wk - high-fat diet _vs_ low-fat diet		Liver of obese-resistant AJ mice fed for 5wk - high-fat diet _vs_ low-fat diet	RNA expression	Custom Mouse	0	0	Diet	High fat	0	0	#N/A	#N/A	#N/A	High fat diet	Liver	1.52288
GSE536_Liver of obese-resistant AJ mice fed for 6wk - high-fat diet _vs_ low-fat diet		Liver of obese-resistant AJ mice fed for 6wk - high-fat diet _vs_ low-fat diet	RNA expression	Custom Mouse	0	0	Diet	High fat	0	0	#N/A	#N/A	#N/A	High fat diet	#N/A	0.757707
GSE536_Liver of obese-resistant AJ mice fed for 7wk - high-fat diet _vs_ low-fat diet		Liver of obese-resistant AJ mice fed for 7wk - high-fat diet _vs_ low-fat diet	RNA expression	Custom Mouse	0	0	Diet	High fat	0	0	#N/A	#N/A	#N/A	High fat diet	Liver	-0.421132
GSE536_Liver of obese-resistant AJ mice fed for 8wk - high-fat diet _vs_ low-fat diet		Liver of obese-resistant AJ mice fed for 8wk - high-fat diet _vs_ low-fat diet	RNA expression	Custom Mouse	0	0	Diet	High fat	0	0	#N/A	#N/A	#N/A	High fat diet	Liver	0
GSE536_Liver of obese-resistant AJ mice fed for 9wk - high-fat diet _vs_ low-fat diet		Liver of obese-resistant AJ mice fed for 9wk - high-fat diet _vs_ low-fat diet	RNA expression	Custom Mouse	0	0	Diet	High fat	0	0	#N/A	#N/A	#N/A	High fat diet	#N/A	0
GSE536_Liver of obese-resistant AJ mice fed high-fat diet for 10wk _vs_ 0wk		Liver of obese-resistant AJ mice fed high-fat diet for 10wk _vs_ 0wk	RNA expression	Custom Mouse	0	0	Diet	High fat	0	0	#N/A	#N/A	#N/A	High fat diet	#N/A	1.4034
GSE536_Liver of obese-resistant AJ mice fed high-fat diet for 11wk _vs_ 0wk		Liver of obese-resistant AJ mice fed high-fat diet for 11wk _vs_ 0wk	RNA expression	Custom Mouse	0	0	Diet	High fat	0	0	#N/A	#N/A	#N/A	High fat diet	Liver	0
GSE536_Liver of obese-resistant AJ mice fed high-fat diet for 1wk _vs_ 0wk		Liver of obese-resistant AJ mice fed high-fat diet for 1wk _vs_ 0wk	RNA expression	Custom Mouse	0	0	Diet	High fat	0	0	#N/A	#N/A	#N/A	High fat diet	Liver	1.79588
GSE536_Liver of obese-resistant AJ mice fed high-fat diet for 3wk _vs_ 0wk		Liver of obese-resistant AJ mice fed high-fat diet for 3wk _vs_ 0wk	RNA expression	Custom Mouse	0	0	Diet	High fat	0	0	#N/A	#N/A	#N/A	High fat diet	Liver	0.553929
GSE536_Liver of obese-resistant AJ mice fed high-fat diet for 4wk _vs_ 0wk		Liver of obese-resistant AJ mice fed high-fat diet for 4wk _vs_ 0wk	RNA expression	Custom Mouse	0	0	Diet	High fat	0	0	#N/A	#N/A	#N/A	High fat diet	Liver	1.51004
GSE536_Liver of obese-resistant AJ mice fed high-fat diet for 5wk _vs_ 0wk		Liver of obese-resistant AJ mice fed high-fat diet for 5wk _vs_ 0wk	RNA expression	Custom Mouse	0	0	Diet	High fat	0	0	#N/A	#N/A	#N/A	High fat diet	Liver	0.609772
GSE536_Liver of obese-resistant AJ mice fed high-fat diet for 6wk _vs_ 0wk		Liver of obese-resistant AJ mice fed high-fat diet for 6wk _vs_ 0wk	RNA expression	Custom Mouse	0	0	Diet	High fat	0	0	#N/A	#N/A	#N/A	High fat diet	#N/A	0
GSE536_Liver of obese-resistant AJ mice fed high-fat diet for 7wk _vs_ 0wk		Liver of obese-resistant AJ mice fed high-fat diet for 7wk _vs_ 0wk	RNA expression	Custom Mouse	0	0	Diet	High fat	0	0	#N/A	#N/A	#N/A	High fat diet	#N/A	0.301465
GSE536_Liver of obese-resistant AJ mice fed high-fat diet for 8wk _vs_ 0wk		Liver of obese-resistant AJ mice fed high-fat diet for 8wk _vs_ 0wk	RNA expression	Custom Mouse	0	0	Diet	High fat	0	0	#N/A	#N/A	#N/A	High fat diet	#N/A	0
GSE536_Liver of obese-resistant AJ mice fed high-fat diet for 9wk _vs_ 0wk		Liver of obese-resistant AJ mice fed high-fat diet for 9wk _vs_ 0wk	RNA expression	Custom Mouse	0	0	Diet	High fat	0	0	#N/A	#N/A	#N/A	High fat diet	#N/A	0.486117
GSE5994_Liver from mice 3hr after single dose 1Gy gamma irradiation _vs_ non-irradiated liver		Liver from mice 3hr after single dose 1Gy gamma irradiation _vs_ non-irradiated liver	RNA expression	Custom Mouse	0	0	Stress/Injury	Radiation	0	0	#N/A	#N/A	#N/A	#N/A	Liver	0.403733
GSE6089_Liver from mice fed high calorie diet _vs_ standard diet		Liver from mice fed high calorie diet _vs_ standard diet	RNA expression	Custom Mouse	0	0	Diet	High calorie	0	0	0	#N/A	#N/A	High fat diet	#N/A	4.61979
GSE6089_Liver from mice fed high calorie diet + resveratrol _vs_ high calorie diet		Liver from mice fed high calorie diet + resveratrol _vs_ high calorie diet	RNA expression	Custom Mouse	0	0	Chemical	Resveratrol	0	0	501-36-0	#N/A	#N/A	High fat diet	#N/A	-3.39794
GSE6089_Liver from mice fed high calorie diet + resveratrol _vs_ standard diet	22	Liver from mice fed high calorie diet + resveratrol _vs_ standard diet	RNA expression	Custom Mouse	0	0	Chemical/diet	Resveratrol/high calorie	0	0	#N/A	#N/A	#N/A	#N/A	#N/A	1.20066
GSE6305_Livers from Poloxamer P-407 treated mice 96d _vs_ untreated_GPL2881		Livers from Poloxamer P-407 treated mice 96d _vs_ untreated_GPL2881	RNA expression	Custom Mouse	0	0	Chemical	Poloxamer	0	0	106392-12-5	#N/A	#N/A	Hyperlipidemia	Liver	2.0655
GSE6340_Fetal liver stem cell E-cadherin positive _vs_ adult liver		Fetal liver stem cell E-cadherin positive _vs_ adult liver	RNA expression	Custom Mouse	0	0	Lifestage	Development	0	0	#N/A	0	Cell marker - positive	#N/A	Epithelial Cells	-1.78516
GSE6621_Liver from mice - BxD/TyJ strains _vs_ C57BL/6J strain		Liver from mice - BxD/TyJ strains _vs_ C57BL/6J strain	RNA expression	Custom Mouse	0	0	Strain	0	0	0	#N/A	#N/A	#N/A	#N/A	#N/A	0
GSE6622_Liver from mice arabodopsis GL3 siRNA _vs_ vehicle control		Liver from mice arabodopsis GL3 siRNA _vs_ vehicle control	RNA expression	Custom Mouse	0	0	Miscellaneous	Control	small interfering RNA	Knockout/knockdown	#N/A	#N/A	#N/A	#N/A	Liver	0
GSE6622_Liver from mice bacterial SEAP M siRNA _vs vehicle control		Liver from mice bacterial SEAP M siRNA _vs vehicle control	RNA expression	Custom Mouse	0	0	Miscellaneous	Control	#N/A	Knockout/knockdown	#N/A	#N/A	#N/A	#N/A	Liver	0
GSE6622_Liver from mice PPARa siRNA (M contruct) _vs_ vehicle control		Liver from mice PPARa siRNA (M contruct) _vs_ vehicle control	RNA expression	Custom Mouse	0	0	Gene	PPARA	small interfering RNA	Knockout/knockdown	#N/A	PPARA	small interfering RNA	#N/A	Liver	-1.2993
GSE6622_Liver from mice PPARa siRNA _vs_ vehicle control		Liver from mice PPARa siRNA _vs_ vehicle control	RNA expression	Custom Mouse	0	0	Gene	PPARA	small interfering RNA	Knockout/knockdown	#N/A	PPARA	small interfering RNA	#N/A	Liver	-0.528708
GSE7028_Diet induced obesity mouse liver _vs_ pool of control livers		Diet induced obesity mouse liver _vs_ pool of control livers	RNA expression	Custom Mouse	0	0	Disease	Obesity	0	0	#N/A	#N/A	#N/A	Obesity	Liver	-0.423313
GSE7169_Liver from female mice - Stat5a Null _vs_ wildtype		Liver from female mice - Stat5a null _vs_ wildtype	RNA expression	Custom Mouse	2	0	Gene	Stat5a	#N/A	Knockout/knockdown	#N/A	#N/A	#N/A	#N/A	Liver	-0.486516
GSE7169_Liver from male mice - Stat5a Null _vs_ wildtype		Liver from male mice - Stat5a null _vs_ wildtype	RNA expression	Custom Mouse	1	0	Gene	Stat5a	Gene knockout	Knockout/knockdown	#N/A	STAT5A	Gene knockout	#N/A	Liver	0.951947
GSE7169_Liver from Stat5a Null mice - male _vs_ female		Liver from Stat5a null mice - male _vs_ female	RNA expression	Custom Mouse	Gender	0	Gender	MvF	0	Knockout/knockdown	#N/A	STAT5A	Gene knockout	#N/A	Liver	-3.22185
GSE7169_Liver from wildtype mice - male _vs_ female		Liver from wildtype mice - male _vs_ female	RNA expression	Custom Mouse	Gender	0	Gender	MvF	0	0	#N/A	#N/A	#N/A	#N/A	Liver	-1.54516
GSE7170_Liver from strain 129JxBALBc male _vs_ female		Liver from strain 129JxBALBc male _vs_ female	RNA expression	Custom Mouse	Gender	0	Gender	MvF	0	0	#N/A	#N/A	#N/A	#N/A	Liver	-1.95078
GSE7170_Liver from strain 129JxBlack Swiss female _vs_ male		Liver from strain 129JxBlack Swiss female _vs_ male	RNA expression	Custom Mouse	Gender	0	Gender	FvM	0	0	#N/A	#N/A	#N/A	#N/A	#N/A	1.42713
GSE7170_Liver from strain ICR female _vs_male		Liver from strain ICR female _vs_male	RNA expression	Custom Mouse	Gender	0	Gender	FvM	0	0	#N/A	#N/A	#N/A	#N/A	Liver	-1.53018
GSE858_Liver from mouse fed with sugar solution _vs_ standard food		Liver from mouse fed with sugar solution _vs_ standard food	RNA expression	Custom Mouse	0	0	Diet	Glucose	0	0	50-99-7	#N/A	#N/A	#N/A	Liver	2.92082
GSE858_Liver from mouse starved for 24 hr _vs_ normaly fed		Liver from mouse starved for 24 hr _vs_ normaly fed	RNA expression	Custom Mouse	0	0	Diet	Fasting	0	0	#N/A	#N/A	#N/A	Deprivation of food	#N/A	3.30103
GSE858_Liver from mouse starved for 48 hr _vs_ normaly fed		Liver from mouse starved for 48 hr _vs_ normaly fed	RNA expression	Custom Mouse	0	0	Diet	Fasting	0	0	#N/A	#N/A	#N/A	Deprivation of food	Liver	3.30103
GSE8747_Liver 3mo after DEN injection - c-Met conditional KO in liver _vs_ Cre-control		Liver 3mo after DEN injection - c-Met conditional KO in liver _vs_ Cre-control	RNA expression	Custom Mouse	0	0	Gene	Met	Conditional gene knockout	Knockout/knockdown	55-18-5	MET	Conditional gene knockout	#N/A	Liver	0.832387
GSE8747_Liver 5mo after DEN injection - c-Met conditional KO in liver _vs_ Cre-control		Liver 5mo after DEN injection - c-Met conditional KO in liver _vs_ Cre-control	RNA expression	Custom Mouse	0	0	Gene	Met	Conditional gene knockout	Knockout/knockdown	55-18-5	MET	Conditional gene knockout	#N/A	Liver	-0.968188
GSE8754_Liver from heat stressed mice - fed endophyte-infected seeds _vs_ endophyte-free seeds		Liver from heat stressed mice - fed endophyte-infected seeds _vs_ endophyte-free seeds	RNA expression	Custom Mouse	0	0	Diet	Endophyte-infected seeds	0	0	#N/A	#N/A	#N/A	Festuca arundinacea poisoning	Liver	-1.04287
GSE8754_Liver from thermoneutral mice - fed endophyte-infected seeds _vs_ endophyte-free seeds		Liver from thermoneutral mice - fed endophyte-infected seeds _vs_ endophyte-free seeds	RNA expression	Custom Mouse	0	0	Diet	Endophyte-infected seeds	0	0	#N/A	#N/A	#N/A	Festuca arundinacea poisoning	Liver	-1.75449
GSE9796_Liver of PPARalpha Null mouse _vs_ wildtype		Liver of PPARalpha null mouse _vs_ wildtype	RNA expression	Custom Mouse	0	0	Gene	PPARA	Irreversible gene knockout	Knockout/knockdown	#N/A	PPARA	Irreversible gene knockout	#N/A	Liver	1.03574
GSE9796_Liver of PPARalpha Null mouse + methylcellulose _vs_ wildtype + methylcellulose		Liver of PPARalpha null mouse + methylcellulose _vs_ wildtype + methylcellulose	RNA expression	Custom Mouse	0	0	Gene	PPARA	Irreversible gene knockout	Knockout/knockdown	9004-67-5	PPARA	Irreversible gene knockout	#N/A	Liver	0
GSE9796_Liver of PPARalpha Null mouse + PFOA 1mg per kg _vs_ PPARalpha Null untreated		Liver of PPARalpha null mouse + PFOA 1mg per kg _vs_ PPARalpha null untreated	RNA expression	Custom Mouse	0	0	Chemical	Perfluorooctanoic acid	0	Knockout/knockdown	335-67-1	PPARA	Irreversible gene knockout	#N/A	#N/A	0
GSE9796_Liver of PPARalpha Null mouse + PFOA 3mg per kg _vs_ PPARalpha Null untreated		Liver of PPARalpha null mouse + PFOA 3mg per kg _vs_ PPARalpha null untreated	RNA expression	Custom Mouse	0	0	Chemical	Perfluorooctanoic acid	0	Knockout/knockdown	335-67-1	PPARA	Irreversible gene knockout	#N/A	#N/A	0
GSE9796_Liver of PPARalpha Null mouse + PFOA 3mg per kg _vs_ wildtype + PFOA 3mg per kg		Liver of PPARalpha null mouse + PFOA 3mg per kg _vs_ wildtype + PFOA 3mg per kg	RNA expression	Custom Mouse	0	0	Gene	PPARA	Irreversible gene knockout	Knockout/knockdown	335-67-1	PPARA	Irreversible gene knockout	#N/A	#N/A	-2.85387
GSE9796_Liver of PPARalpha Null mouse + WY14643 _vs_ PPARalpha Null + vehicle		Liver of PPARalpha null mouse + WY14643 _vs_ PPARalpha null + vehicle	RNA expression	Custom Mouse	0	0	Chemical	WY-14,643	0	Knockout/knockdown	#N/A	PPARA	Irreversible gene knockout	#N/A	#N/A	-0.941195
GSE9796_Liver of PPARalpha Null mouse + WY14643 _vs_ wildtype + WY14643		Liver of PPARalpha null mouse + WY14643 _vs_ wildtype + WY14643	RNA expression	Custom Mouse	0	0	Gene	PPARA	Irreversible gene knockout	Knockout/knockdown	#N/A	PPARA	Irreversible gene knockout	#N/A	#N/A	-1.33819
GSE9796_Liver of wildtype mouse + PFOA 1mg per kg _vs_ wildtype untreated		Liver of wildtype mouse + PFOA 1mg per kg _vs_ wildtype untreated	RNA expression	Custom Mouse	0	0	Chemical	Perfluorooctanoic acid	0	0	335-67-1	#N/A	#N/A	#N/A	Liver	0.930702
GSE9796_Liver of wildtype mouse + PFOA 3mg per kg _vs_ wildtype untreated		Liver of wildtype mouse + PFOA 3mg per kg _vs_ wildtype untreated	RNA expression	Custom Mouse	0	0	Chemical	Perfluorooctanoic acid	0	0	335-67-1	#N/A	#N/A	#N/A	Liver	3.04576
GSE9796_Liver of wildtype mouse + WY14643 _vs_ wildtype + vehicle		Liver of wildtype mouse + WY14643 _vs_ wildtype + vehicle	RNA expression	Custom Mouse	0	0	Chemical	WY-14,643	0	0	#N/A	#N/A	#N/A	#N/A	Liver	0.66274
GSE9796_Liver PPARalpha Null mouse + PFOA 1mg per kg _vs_ wildtype + PFOA 1mg per kg		Liver PPARalpha null mouse + PFOA 1mg per kg _vs_ wildtype + PFOA 1mg per kg	RNA expression	Custom Mouse	0	0	Gene	PPARA	Irreversible gene knockout	Knockout/knockdown	335-67-1	PPARA	Irreversible gene knockout	#N/A	#N/A	-0.748849
GSE3603_Liver from mice treated with antisense oligonucleotide against miR-122 _vs_ untreated		Liver from mice treated with antisense oligonucleotide against miR-122 _vs_ untreated	RNA expression	GE Healthcare CodeLink Mouse Whole Genome	0	0	Gene	Mir122a	Gene knockdown	Knockout/knockdown	#N/A	Mir122a	Gene knockdown	#N/A	Liver	0
GSE15822_Liver from 12wk old mice after 6wk on high fat diet _vs_ standard breeding diet		Liver from 12wk old mice after 6wk on high fat diet _vs_ standard breeding diet	RNA expression	Illumina mouse-6 v1.1 expression beadchip	0	0	Diet	High fat	0	0	#N/A	#N/A	#N/A	High fat diet	Liver	0.283913
GSE15940_Liver of male offspring exposed to control diet of dams fed low protein _vs_ normal diet_GPL6103		Liver of male offspring exposed to control diet of dams fed low protein _vs_ normal diet_GPL6103	RNA expression	Illumina mouseRef-8 v1.1 expression beadchip	1	0	Diet	Low protein	0	0	#N/A	#N/A	#N/A	Fetus OR newborn affected by maternal nutritional disorder	#N/A	0
GSE15940_Liver of male offspring exposed to high fat diet of dams fed low protein _vs_ normal diet_GPL6103		Liver of male offspring exposed to high fat diet of dams fed low protein _vs_ normal diet_GPL6103	RNA expression	Illumina mouseRef-8 v1.1 expression beadchip	1	0	Diet	Low protein	0	0	#N/A	#N/A	#N/A	Fetus OR newborn affected by maternal nutritional disorder	#N/A	0.301986
GSE15940_Liver of male offspring of dams fed low protein - exposed to high fat _vs_ control diet_GPL6103		Liver of male offspring of dams fed low protein - exposed to high fat _vs_ control diet_GPL6103	RNA expression	Illumina mouseRef-8 v1.1 expression beadchip	1	0	Diet	High fat	0	0	#N/A	#N/A	#N/A	Fetus OR newborn affected by maternal nutritional disorder	#N/A	0.900665
GSE15940_Liver of male offspring of dams fed normal diet - exposed to high fat _vs_ control diet_GPL6103		Liver of male offspring of dams fed normal diet - exposed to high fat _vs_ control diet_GPL6103	RNA expression	Illumina mouseRef-8 v1.1 expression beadchip	1	0	Diet	High fat	0	0	#N/A	#N/A	#N/A	High fat diet	#N/A	1.88606
GSE20979_Hepatocytes infected with HDAC4/HDAC5 shRNA - treated 2hr with forskolin _vs_ DMSO		Hepatocytes infected with HDAC4/HDAC5 shRNA - treated 2hr with forskolin _vs_ DMSO	RNA expression	Illumina mouseRef-8 v1.1 expression beadchip	0	1	Chemical	Forskolin	0	Knockout/knockdown	#N/A	HDAC4/Hdac5	small hairpin RNA	#N/A	Hepatocytes	-0.293368
GSE20979_Hepatocytes infected with HDAC4/HDAC5 shRNA - treated 4hr with forskolin _vs_ DMSO		Hepatocytes infected with HDAC4/HDAC5 shRNA - treated 4hr with forskolin _vs_ DMSO	RNA expression	Illumina mouseRef-8 v1.1 expression beadchip	0	1	Chemical	Forskolin	0	Knockout/knockdown	#N/A	HDAC4/Hdac5	small hairpin RNA	#N/A	Hepatocytes	0
GSE20979_Hepatocytes infected with shGFP control - treated 2hr with forskolin _vs_ DMSO		Hepatocytes infected with shGFP control - treated 2hr with forskolin _vs_ DMSO	RNA expression	Illumina mouseRef-8 v1.1 expression beadchip	0	1	Chemical	Forskolin	0	0	#N/A	#N/A	#N/A	#N/A	Hepatocytes	1.34486
GSE20979_Hepatocytes infected with shGFP control - treated 4hr with forskolin _vs_ DMSO		Hepatocytes infected with shGFP control - treated 4hr with forskolin _vs_ DMSO	RNA expression	Illumina mouseRef-8 v1.1 expression beadchip	0	1	Chemical	Forskolin	0	0	#N/A	#N/A	#N/A	#N/A	Hepatocytes	0.483994
GSE20979_Hepatocytes treated 2hr with after infection with HDAC4/HDAC5 shRNA _vs_ shGFP control		Hepatocytes treated 2hr with after infection with HDAC4/HDAC5 shRNA _vs_ shGFP control	RNA expression	Illumina mouseRef-8 v1.1 expression beadchip	0	1	Gene	HDAC4/Hdac5	small hairpin RNA	Knockout/knockdown	#N/A	HDAC4	small hairpin RNA	#N/A	Hepatocytes	-0.234555
GSE20979_Hepatocytes treated 2hr with DMSO after infection with HDAC4/HDAC5 shRNA _vs_ shGFP control		Hepatocytes treated 2hr with DMSO after infection with HDAC4/HDAC5 shRNA _vs_ shGFP control	RNA expression	Illumina mouseRef-8 v1.1 expression beadchip	0	1	Gene	HDAC4/Hdac5	small hairpin RNA	Knockout/knockdown	#N/A	HDAC4	small hairpin RNA	#N/A	Hepatocytes	0
GSE20979_Hepatocytes treated 4hr with DMSO after infection with HDAC4/HDAC5 shRNA _vs_ shGFP control		Hepatocytes treated 4hr with DMSO after infection with HDAC4/HDAC5 shRNA _vs_ shGFP control	RNA expression	Illumina mouseRef-8 v1.1 expression beadchip	0	1	Gene	HDAC4/Hdac5	small hairpin RNA	Knockout/knockdown	#N/A	HDAC4	small hairpin RNA	#N/A	Hepatocytes	-1.72816
GSE28683_Liver streptozotocin-induced diabetes - Burkholderia pseudomallei infected 16hr _vs_ uninfected		Liver streptozotocin-induced diabetes - Burkholderia pseudomallei infected 16hr _vs_ uninfected	RNA expression	Illumina mouseRef-8 v1.1 expression beadchip	0	0	Infection	0	0	0	#N/A	#N/A	#N/A	Diabetes mellitus	Liver	1.02365
GSE28683_Liver streptozotocin-induced diabetes - Burkholderia pseudomallei infected 24hr _vs_ uninfected		Liver streptozotocin-induced diabetes - Burkholderia pseudomallei infected 24hr _vs_ uninfected	RNA expression	Illumina mouseRef-8 v1.1 expression beadchip	0	0	Infection	0	0	0	#N/A	#N/A	#N/A	Diabetes mellitus	#N/A	-4
GSE28683_Liver streptozotocin-induced diabetes - Burkholderia pseudomallei infected 42hr _vs_ uninfected		Liver streptozotocin-induced diabetes - Burkholderia pseudomallei infected 42hr _vs_ uninfected	RNA expression	Illumina mouseRef-8 v1.1 expression beadchip	0	0	Infection	0	0	0	#N/A	#N/A	#N/A	Diabetes mellitus	#N/A	-1.36957
GSE28683_Liver streptozotocin-induced diabetes _vs_ control non-diabetic mice		Liver streptozotocin-induced diabetes _vs_ control non-diabetic mice	RNA expression	Illumina mouseRef-8 v1.1 expression beadchip	0	0	Disease	Diabetes	0	0	#N/A	#N/A	#N/A	Diabetes mellitus	Liver	0
GSE15940_Liver of female offspring exposed to control diet of dams fed low protein _vs_ normal diet_GPL6885		Liver of female offspring exposed to control diet of dams fed low protein _vs_ normal diet_GPL6885	RNA expression	Illumina MouseRef-8 v2.0 expression beadchip	2	0	Diet	Low protein	0	0	#N/A	#N/A	#N/A	Fetus OR newborn affected by maternal nutritional disorder	#N/A	0.486782
GSE15940_Liver of female offspring exposed to high fat diet of dams fed low protein _vs_ normal diet_GPL6885		Liver of female offspring exposed to high fat diet of dams fed low protein _vs_ normal diet_GPL6885	RNA expression	Illumina MouseRef-8 v2.0 expression beadchip	2	0	Diet	Low protein	0	0	#N/A	#N/A	#N/A	Fetus OR newborn affected by maternal nutritional disorder	#N/A	0.95117
GSE15940_Liver of female offspring of dams fed low protein - exposed to high fat _vs_ control diet_GPL6885		Liver of female offspring of dams fed low protein - exposed to high fat _vs_ control diet_GPL6885	RNA expression	Illumina MouseRef-8 v2.0 expression beadchip	2	0	Diet	High fat	0	0	#N/A	#N/A	#N/A	Fetus OR newborn affected by maternal nutritional disorder	#N/A	2.24413
GSE15940_Liver of female offspring of dams fed normal diet - exposed to high fat _vs_ control diet_GPL6885		Liver of female offspring of dams fed normal diet - exposed to high fat _vs_ control diet_GPL6885	RNA expression	Illumina MouseRef-8 v2.0 expression beadchip	2	0	Diet	High fat	0	0	#N/A	#N/A	#N/A	High fat diet	#N/A	0
GSE18255_Passage 2 Pten-deleted liver cells from transplanted tumor - epithelium _vs_ total cells		Passage 2 Pten-deleted liver cells from transplanted tumor - epithelium _vs_ total cells	RNA expression	Illumina MouseRef-8 v2.0 expression beadchip	0	1	Cell comparison	0	0	Knockout/knockdown	#N/A	Pten	Irreversible gene knockout	Liver cell carcinoma (clinical)	Epithelium	0
GSE18255_Passage 2 Pten-deleted liver cells from transplanted tumor - mesenchyme _vs_ epithelium		Passage 2 Pten-deleted liver cells from transplanted tumor - mesenchyme _vs_ epithelium	RNA expression	Illumina MouseRef-8 v2.0 expression beadchip	0	1	Cell comparison	0	0	Knockout/knockdown	#N/A	Pten	Irreversible gene knockout	Liver cell carcinoma (clinical)	Epithelium	-1.48149
GSE18255_Passage 2 Pten-deleted liver cells from transplanted tumor - mesenchyme _vs_ total cells		Passage 2 Pten-deleted liver cells from transplanted tumor - mesenchyme _vs_ total cells	RNA expression	Illumina MouseRef-8 v2.0 expression beadchip	0	1	Cell comparison	0	0	Knockout/knockdown	#N/A	Pten	Irreversible gene knockout	Liver cell carcinoma (clinical)	Liver	-1.77211
GSE18255_Pten-deleted liver cells from transplanted tumor (CD133pos CD45neg clone) passage 1 _vs_ passage 0		Pten-deleted liver cells from transplanted tumor (CD133pos CD45neg clone) passage 1 _vs_ passage 0	RNA expression	Illumina MouseRef-8 v2.0 expression beadchip	0	1	Cell comparison	0	0	0	#N/A	Pten	Cell marker - negative	Liver cell carcinoma (clinical)	#N/A	1.50169
GSE18255_Pten-deleted liver cells from transplanted tumor (CD133pos CD45neg clone) passage 2 _vs_ passage 0		Pten-deleted liver cells from transplanted tumor (CD133pos CD45neg clone) passage 2 _vs_ passage 0	RNA expression	Illumina MouseRef-8 v2.0 expression beadchip	0	1	Cell comparison	0	0	0	#N/A	Pten	Cell marker - negative	Liver cell carcinoma (clinical)	Liver	0.588044
GSE18255_Pten-deleted liver cells from transplanted tumor (CD133pos CD45neg clone) passage 2 _vs_ passage 1		Pten-deleted liver cells from transplanted tumor (CD133pos CD45neg clone) passage 2 _vs_ passage 1	RNA expression	Illumina MouseRef-8 v2.0 expression beadchip	0	1	Cell comparison	0	0	0	#N/A	Pten	Cell marker - negative	Liver cell carcinoma (clinical)	Liver	0
GSE19102_Liver of mice fed standard diet until 56wo - high fat _vs_ unchanged until 82wo		Liver of mice fed standard diet until 56wo - high fat _vs_ unchanged until 82wo	RNA expression	Illumina MouseRef-8 v2.0 expression beadchip	0	0	Diet	High fat	0	0	#N/A	#N/A	#N/A	High fat diet	Liver	0
[truncated: 487 more rows]
